# Supplementary material for: Transcriptome analysis of the bloodstream stage from the parasite Trypanosoma vivax
Source: BMC Genomics. 2013 Mar 5;14:149. doi: 10.1186/1471-2164-14-149 (PMC4007602; doi:10.1186/1471-2164-14-149)
Supplement: Additional file 3: Table S2 — Quality of Assembly. Excel table containing Q values obtained by mira and Newbler assemblers. [file 1471-2164-14-149-S3.xls]

## Sheet: Table S2
Table S2
bestHitsStats	mira			454 Newbler
Total of genes	684	% total	Q mira	684	% total	Q 454
Not Found	51	7.45614		64	9.35673
Coverage
0.1	54	7.89474	5.4	56	8.18713	5.6
0.2	135	19.7368	27	156	22.807	31.2
0.3	97	14.1813	29.1	116	16.9591	34.8
0.4	92	13.4503	36.8	89	13.0117	35.6
0.5	60	8.77193	30	50	7.30994	25
0.6	44	6.43275	26.4	34	4.97076	20.4
0.7	15	2.19298	10.5	22	3.21637	15.4
0.8	15	2.19298	12	11	1.60819	8.8
0.9	22	3.21637	19.8	17	2.48538	15.3
1	99	14.4737	99	69	10.0877	69
Total found	633	92.5439	296	620	90.6433	261.1
