# Supplementary material for: Transcriptome analysis of the bloodstream stage from the parasite Trypanosoma vivax
Source: BMC Genomics. 2013 Mar 5;14:149. doi: 10.1186/1471-2164-14-149 (PMC4007602; doi:10.1186/1471-2164-14-149)
Supplement: Additional file 4: Table S3 — Expression levels. Excel table containing expression levels (rpkm values) obtained with erange. Comparison between 454 and Illumina quantification. [file 1471-2164-14-149-S4.xls]

## Sheet: rpkm Illumina and 454
Table S3
gene ID	length_kb	454 (Blast) Read Count	Illumina (Blast) Read count	rpkm Erange (Bowtie)
TvY486_0000010	1.666	0	0	0
TvY486_0000020	1.327	188	40312	66.02
TvY486_0000030	0.804	24	11592	47.23
TvY486_0000040	0.773	0	0	0
TvY486_0000050	1.326	3	478	16.02
TvY486_0000060	1.27	137	24454	7.99
TvY486_0000070	1.293	3	1761	1.67
TvY486_0000080	1.239	4	1328	7.53
TvY486_0000090	1.926	106	6912	20.78
TvY486_0000120	1.476	0	0	0
TvY486_0000130	0.976	9	701	1.85
TvY486_0000140	1.846	5	612	16.4
TvY486_0000150	4.015	4	1635	19.8
TvY486_0000160	0.905	2	226	11.14
TvY486_0000170	1.017	13	3519	52.48
TvY486_0000180	1.397	0	0	0
TvY486_0000190	1.903	96	12527	51.18
TvY486_0000200	1.348	68	11848	17.53
TvY486_0000210	1.83	39	6985	50.65
TvY486_0000220	0.979	0	0	0
TvY486_0000230	0.979	28	3500	8.4
TvY486_0000240	1.684	70	12688	269.34
TvY486_0000250	2.386	119	19363	3.52
TvY486_0000260	1.531	29	8128	22.23
TvY486_0000270	2.226	6	726	10.76
TvY486_0000280	0.823	11	413	13.09
TvY486_0000300	1.251	0	0	0
TvY486_0000310	1.369	0	0	0
TvY486_0000320	1.263	0	62	0
TvY486_0000330	1.518	0	0	0
TvY486_0000350	1.518	0	0	0
TvY486_0000360	1.434	0	0	0
TvY486_0000370	1.44	20	2179	33.88
TvY486_0000380	1.632	35	1610	3
TvY486_0000390	1.074	39	11069	39.04
TvY486_0000400	1.515	0	0	0
TvY486_0000410	0.512	38	15455	300.55
TvY486_0000420	0.852	8	950	59.89
TvY486_0000430	1.285	0	0	0
TvY486_0000440	1.582	0	0	0
TvY486_0000450	0.899	1	925	7.2
TvY486_0000460	0.998	12	2201	27.6
TvY486_0000470	1.638	0	0	0
TvY486_0000480	1.107	0	18	0
TvY486_0000490	1.557	0	0	0
TvY486_0000500	1.078	1	635	9.88
TvY486_0000510	1.92	25	3948	28.11
TvY486_0000520	1.33	3	1779	13.2
TvY486_0000530	0.957	0	233	10.53
TvY486_0000540	0.569	0	0	0
TvY486_0000550	1.233	17	3666	26.48
TvY486_0000560	0.915	1	847	11.81
TvY486_0000570	1.578	11	2350	14.12
TvY486_0000580	1.233	16	3519	10.17
TvY486_0000600	0.674	0	0	0
TvY486_0000610	1.651	0	0	0
TvY486_0000620	1.164	68	14175	24.17
TvY486_0000630	2.67	210	34216	36.52
TvY486_0000640	1.419	19	6211	25.52
TvY486_0000650	4.514	27	7970	53.27
TvY486_0000660	1.353	85	17104	41.71
TvY486_0000670	3	394	81157	79.29
TvY486_0000680	0.96	46	10020	460.71
TvY486_0000690	1.116	41	1612	37.6
TvY486_0000700	1.227	25	1185	11.04
TvY486_0000710	1.271	0	0	0
TvY486_0000720	1.527	0	0	0
TvY486_0000730	1.248	2	2785	54.57
TvY486_0000740	1.04	3	1420	19.07
TvY486_0000750	1.016	7	436	18.11
TvY486_0000760	1.459	236	49910	93.22
TvY486_0000770	1.057	54	9989	44.21
TvY486_0000780	1.388	147	13706	113.03
TvY486_0000790	1.841	4	2643	1.81
TvY486_0000800	1.428	192	33798	62.39
TvY486_0000810	1.518	0	0	0
TvY486_0000820	1.068	1	1239	5.3
TvY486_0000830	0.983	15	1509	6.92
TvY486_0000840	1.216	0	0	0
TvY486_0000850	1.451	30	16084	149.33
TvY486_0000860	1.967	0	699	18.13
TvY486_0000870	0.387	42	1516	80.21
TvY486_0000880	1.491	0	0	0
TvY486_0000890	2.637	286	45621	13.58
TvY486_0000900	2.224	105	21710	67.95
TvY486_0000910	2.022	115	14767	0.83
TvY486_0000920	1.747	0	0	0
TvY486_0000930	0.681	6	2030	23.89
TvY486_0000940	1.057	0	41	0.27
TvY486_0000950	2.855	3	629	10.14
TvY486_0000960	1.09	0	0	0
TvY486_0000970	1.373	0	0	0
TvY486_0000980	0.672	0	115	0.37
TvY486_0000990	2.448	192	6287	23.05
TvY486_0001010	3.144	6	376	1.24
TvY486_0001020	2.266	3	740	5.85
TvY486_0001030	4.027	22	6354	16.57
TvY486_0001040	2.77	8	1099	8.29
TvY486_0001050	1.772	7	1073	2.09
TvY486_0001060	3.582	15	4847	34.51
TvY486_0001070	1.373	32	15177	54.74
TvY486_0001080	0.824	7	4429	11.18
TvY486_0001090	1.564	27	2425	17.69
TvY486_0001100	1.74	0	0	0
TvY486_0001110	1.445	5	1463	3.29
TvY486_0001120	1.953	16	2974	11.73
TvY486_0001130	0.979	0	38	0
TvY486_0001140	1.14	50	20444	229.41
TvY486_0001150	1.677	9	2121	2.02
TvY486_0001160	1.258	43	6315	2.87
TvY486_0001170	2.086	121	21297	2.64
TvY486_0001180	0.953	33	5652	26.62
TvY486_0001190	1.323	43	3261	20.73
TvY486_0001200	2.435	107	1963	1.07
TvY486_0001210	1.953	3	1185	30.62
TvY486_0001220	0.826	0	216	10.89
TvY486_0001230	1.261	0	0	0
TvY486_0001240	1.602	4	1231	8.02
TvY486_0001250	1.168	4	687	0.57
TvY486_0001260	1.435	5	859	0.8
TvY486_0001270	1.381	4	787	0.69
TvY486_0001280	1.747	0	0	0
TvY486_0001290	1.442	0	479	14.31
TvY486_0001300	1.075	0	0	0
TvY486_0001310	1.618	0	1	0
TvY486_0001320	1.182	2	554	10.76
TvY486_0001330	0.804	10	852	4.05
TvY486_0001340	1.129	34	3552	8.3
TvY486_0001350	1.636	0	0	0
TvY486_0001360	0.934	0	0	0
TvY486_0001370	2.404	27	3265	7.2
TvY486_0001380	1.511	0	1	0
TvY486_0001390	2.11	0	813	19.72
TvY486_0001400	0.963	2	675	1.39
TvY486_0001410	1.113	59	11235	11.65
TvY486_0001420	2.375	25	5477	24.54
TvY486_0001430	1.515	0	0	0
TvY486_0001440	1.217	0	0	0
TvY486_0001450	1.058	67	7266	4.6
TvY486_0001460	1.316	11	4716	12.97
TvY486_0001470	0.865	0	230	3.96
TvY486_0001480	1.6	6	867	19.43
TvY486_0001490	1.726	85	11499	36.33
TvY486_0001500	0.918	154	29446	14.12
TvY486_0001520	1.118	72	12061	90.53
TvY486_0001560	0.836	0	483	39.79
TvY486_0001570	3.497	321	71005	28.2
TvY486_0001590	1.182	0	0	0
TvY486_0001600	1.064	79	8390	38.69
TvY486_0001610	1.328	0	0	0
TvY486_0001620	1.614	0	0	0
TvY486_0001630	1.063	0	0	0
TvY486_0001640	0.851	135	21350	19.77
TvY486_0001650	3.083	6	923	13
TvY486_0001655	1.015	1	133	6.69
TvY486_0001670	2.521	14	1433	15.01
TvY486_0001680	2.258	7	1114	54.43
TvY486_0001690	1.122	4	247	10.82
TvY486_0001700	0.808	3	207	8.75
TvY486_0001710	1.52	200	27887	22.87
TvY486_0001720	0.94	96	6923	11.78
TvY486_0001730	2.572	6	2043	34.68
TvY486_0001740	2.535	254	8129	41.08
TvY486_0001750	1.11	68	2833	10.5
TvY486_0001760	1.419	22	6534	21.23
TvY486_0001770	2.892	149	20450	25.06
TvY486_0001780	0.669	13	1507	33.73
TvY486_0001790	0.821	19	2422	7.03
TvY486_0001800	0.878	80	5251	44.73
TvY486_0001810	0.852	78	1455	6.8
TvY486_0001820	1.64	96	10669	4.27
TvY486_0001830	1.708	6	1390	0.78
TvY486_0001840	0.627	44	17646	370.69
TvY486_0001850	0.994	0	0	0
TvY486_0001860	1.432	0	0	0
TvY486_0001870	1.303	40	6285	18.57
TvY486_0001880	0.795	0	1	0
TvY486_0001890	2.562	25	3163	2.51
TvY486_0001910	1.131	0	0	0
TvY486_0001920	1.363	0	0	0
TvY486_0001930	1.039	0	0	0
TvY486_0001940	0.889	0	0	0
TvY486_0001950	1.392	53	1195	32.58
TvY486_0001960	1.296	63	8618	8.69
TvY486_0001970	1.312	167	32055	15.8
TvY486_0001980	0.757	1	193	6.65
TvY486_0001990	1.806	89	22283	14.14
TvY486_0002000	1.089	0	0	0
TvY486_0002010	1.314	0	0	0
TvY486_0002020	0.777	36	13831	283.55
TvY486_0002030	1.001	70	5620	2.52
TvY486_0002040	0.917	44	5462	1.96
TvY486_0002050	0.72	13	905	2.7
TvY486_0002060	0.883	0	333	20.89
TvY486_0002070	0.85	0	0	0
TvY486_0002080	1.653	0	0	0
TvY486_0002090	1.23	31	1136	7.09
TvY486_0002100	1.772	36	2622	10.49
TvY486_0002110	1.527	10	921	27.16
TvY486_0002120	1.441	20	2054	36.82
TvY486_0002130	1.569	0	0	0
TvY486_0002140	1.176	0	0	0
TvY486_0002150	2.767	95	4104	11.91
TvY486_0002160	1.306	0	0	0
TvY486_0002170	1.282	96	3595	97.11
TvY486_0002180	1.576	0	0	0
TvY486_0002190	1.879	2	707	1.72
TvY486_0002200	0.767	1	164	0.31
TvY486_0002210	0.955	31	10611	141.72
TvY486_0002230	1.108	5	1494	32.31
TvY486_0002240	1.04	3	550	20.49
TvY486_0002250	1.671	2	469	11.49
TvY486_0002260	1.477	11	1933	7.18
TvY486_0002290	1.71	0	0	0
TvY486_0002300	1.294	5	3035	32.11
TvY486_0002310	0.727	29	9022	228.35
TvY486_0002320	0.963	13	6467	83.89
TvY486_0002330	1.206	41	6237	70.02
TvY486_0002340	1.81	106	12388	5.33
TvY486_0002350	1.615	13	1039	7.99
TvY486_0002360	1.153	1	409	7.05
TvY486_0002370	1.406	57	7051	1.11
TvY486_0002380	0.967	71	14679	17.7
TvY486_0002390	0.976	72	6551	131.21
TvY486_0002400	1.357	15	4573	36.89
TvY486_0002410	2.775	6	1701	27.97
TvY486_0002420	0.963	0	120	5.19
TvY486_0002430	0.807	74	16803	49.43
TvY486_0002440	1.032	44	13329	270.06
TvY486_0002450	1.088	1	222	9.04
TvY486_0002460	1.276	15	967	12.22
TvY486_0002470	0.727	0	0	0
TvY486_0002510	1.361	0	0	0
TvY486_0002520	1.677	93	19934	25.46
TvY486_0002530	0.856	0	0	0
TvY486_0002540	1.187	0	0	0
TvY486_0002550	1.146	28	4568	8.22
TvY486_0002570	1.208	15	4837	24
TvY486_0002580	1.065	39	11101	30.22
TvY486_0002590	1.766	17	2311	14.35
TvY486_0002600	1.094	110	28603	31.59
TvY486_0002610	1.319	3	1802	2.08
TvY486_0002620	1.355	5	244	0.57
TvY486_0002630	1.408	0	0	0
TvY486_0002640	1.523	32	7407	280.71
TvY486_0002650	1.602	0	0	0
TvY486_0002660	1.51	232	51394	14.45
TvY486_0002680	1.489	18	1176	6.29
TvY486_0002690	1.758	13	631	17.1
TvY486_0002700	1.217	0	0	0
TvY486_0002710	1.423	0	0	0
TvY486_0002720	3.175	19	5382	91.08
TvY486_0002730	1.029	48	3847	0.97
TvY486_0002740	1.34	0	0	0
TvY486_0002750	1.734	105	11805	2.1
TvY486_0002760	0.67	0	0	0
TvY486_0002770	1.618	0	1	0
TvY486_0002780	1.434	75	6025	2.67
TvY486_0002800	1.618	0	0	0
TvY486_0002810	1.201	1	218	9.18
TvY486_0002820	2.514	182	22865	9.79
TvY486_0002830	2.075	2	883	22.64
TvY486_0002840	1.695	2	517	16.09
TvY486_0002850	12.407	16	2542	8.55
TvY486_0002860	0.92	0	0	0
TvY486_0002870	1.061	0	301	12.32
TvY486_0002880	1.438	38	1838	14.18
TvY486_0002890	1.187	0	0	0
TvY486_0002900	1.527	0	1	0
TvY486_0002910	1.53	0	1	0
TvY486_0002920	1.527	0	1	0
TvY486_0002930	1.684	0	0	0
TvY486_0002950	0.886	19	2093	20.07
TvY486_0002960	1.342	4	2162	9.81
TvY486_0002965	0.891	48	2237	29.58
TvY486_0002970	0.483	0	0	0
TvY486_0002980	1.097	21	1238	6.37
TvY486_0002990	1.438	36	1184	2.84
TvY486_0003000	0.61	1	431	3.5
TvY486_0003005	0.667	1	263	1.56
TvY486_0003010	1.762	1	386	8.69
TvY486_0003020	1.579	0	0	0
TvY486_0003030	1.273	0	4	0
TvY486_0003035	1.16	18	891	8.49
TvY486_0003050	1.565	0	0	0
TvY486_0003090	1.436	0	0	0
TvY486_0003100	1.015	2	350	2.72
TvY486_0003105	1.466	25	1786	9.35
TvY486_0003110	0.326	0	0	110.68
TvY486_0003140	1.642	0	0	0
TvY486_0003150	1.231	140	30777	10.66
TvY486_0003160	1.435	32	4627	7.09
TvY486_0003170	1.615	5	2299	7.09
TvY486_0003180	4.083	19	4185	20.84
TvY486_0003200	1.518	0	0	0
TvY486_0003220	0.823	0	0	0
TvY486_0003230	1.641	0	0	0
TvY486_0003240	0.589	99	68664	1388.24
TvY486_0003245	0.762	10	5431	11.6
TvY486_0003250	1.445	1	2046	1.87
TvY486_0003260	1.345	145	17539	10.46
TvY486_0003270	1.659	0	0	0
TvY486_0003280	1.045	141	32219	13.92
TvY486_0003300	1.375	8	1557	19.4
TvY486_0003310	1.299	11	1093	1.13
TvY486_0003320	1.729	153	18690	3.93
TvY486_0003330	1.852	57	5496	5.34
TvY486_0003340	1.753	0	0	0
TvY486_0003350	1.614	3	687	4.94
TvY486_0003352	1.052	20	7262	25.78
TvY486_0003354	0.641	11	1560	2.45
TvY486_0003360	0.678	2	218	12.72
TvY486_0003370	3.001	15	1286	19.01
TvY486_0003390	1.579	28	9906	297.22
TvY486_0003400	1.239	15	371	10.41
TvY486_0003405	0.849	3	387	7.02
TvY486_0003410	0.594	17	1395	24.08
TvY486_0003420	3.981	8	3280	4.73
TvY486_0003430	1.857	7	1150	8.41
TvY486_0003440	1.644	0	0	0
TvY486_0003450	1.11	0	0	0
TvY486_0003455	1.057	18	5330	79.65
TvY486_0003460	2.545	4	3671	2.61
TvY486_0003480	2.92	137	19236	21.75
TvY486_0003490	2.701	199	22261	27.53
TvY486_0003500	1.822	6	692	18.84
TvY486_0003520	1.569	0	0	0
TvY486_0003530	2.676	200	28139	114.83
TvY486_0003540	1.423	5	1342	5.45
TvY486_0003550	1.385	160	25237	17.43
TvY486_0003560	2.122	0	776	18.14
TvY486_0003570	1.527	0	0	0
TvY486_0003590	1.092	0	0	0
TvY486_0003600	2.475	137	9263	30.1
TvY486_0003610	0.936	4	562	36.33
TvY486_0003620	1.012	9	2537	13.95
TvY486_0003630	1.607	0	0	0
TvY486_0003640	2.729	95	10232	14.67
TvY486_0003665	0.984	0	0	0
TvY486_0003670	2.111	77	3753	15
TvY486_0003680	1.206	0	0	0
TvY486_0003690	1.4	93	5585	9.71
TvY486_0003695	0.897	0	173	9.21
TvY486_0003700	0.586	0	107	4.65
TvY486_0003710	1.575	0	0	0
TvY486_0003720	0.653	0	0	0
TvY486_0003730	2.143	5	1553	32.67
TvY486_0003740	2.14	8	1608	29.65
TvY486_0003750	1.372	9	528	11.88
TvY486_0003760	1.297	21	3440	95.23
TvY486_0003770	1.232	3	1869	23.42
TvY486_0003780	1.68	38	6597	20.82
TvY486_0003790	1.47	0	0	0
TvY486_0003800	1.659	0	0	0
TvY486_0003810	2.586	255	26077	13.85
TvY486_0003820	0.893	1	881	4.07
TvY486_0003830	1.029	3	547	27.3
TvY486_0003840	1.702	0	0	0
TvY486_0003850	1.735	2	645	16.44
TvY486_0003910	1.167	5	684	0.94
TvY486_0003920	1.122	4	203	4.24
TvY486_0003930	1.315	5	619	27.44
TvY486_0003940	1.01	68	2337	0.19
TvY486_0003950	2.008	51	1716	25.62
TvY486_0003970	2.196	125	18970	8.62
TvY486_0003990	1.303	10	1040	8.61
TvY486_0003995	0.985	5	627	8.25
TvY486_0004000	1.363	0	0	0
TvY486_0004010	1.21	64	7821	9.07
TvY486_0004020	1.444	0	0	0
TvY486_0004030	1.312	0	0	0
TvY486_0004040	1.408	0	0	0
TvY486_0004050	0.999	10	3000	22.6
TvY486_0004070	0.625	6	948	57.05
TvY486_0004080	2.56	26	5423	62.71
TvY486_0004090	1.975	6	2835	23.76
TvY486_0004100	0.664	5	392	8.6
TvY486_0004120	1.624	15	908	12.67
TvY486_0004140	1.441	44	2469	4.42
TvY486_0004150	2.443	24	2806	18.52
TvY486_0004160	1.444	15	1893	40.76
TvY486_0004170	1.542	0	1	0
TvY486_0004180	1.092	0	134	0
TvY486_0004190	3.989	46	7536	34.54
TvY486_0004210	2.877	124	19942	144.39
TvY486_0004230	2.814	216	19875	223.3
TvY486_0004240	2.508	137	12379	104.72
TvY486_0004260	1.218	47	12549	39.31
TvY486_0004264	1.14	74	9623	10.67
TvY486_0004268	1.065	54	10660	32.96
TvY486_0004290	2.565	196	43196	59.23
TvY486_0004310	2.038	33	10663	90.46
TvY486_0004330	1.401	0	0	0
TvY486_0004350	0.899	1	1094	1.75
TvY486_0004360	1.435	1	553	21.27
TvY486_0004370	0.481	85	13630	11.27
TvY486_0004380	0.385	21	1203	28.28
TvY486_0004390	1.561	0	308	10.6
TvY486_0004400	1.393	0	0	0
TvY486_0004410	1.091	6	1158	6.29
TvY486_0004420	0.852	2	741	1.75
TvY486_0004430	0.639	13	1122	39.62
TvY486_0004440	2.28	28	2316	6.73
TvY486_0004460	1.008	5	621	13.83
TvY486_0004470	1.248	62	7090	2.72
TvY486_0004480	1.417	6	1159	4.73
TvY486_0004490	1.434	32	2772	23.51
TvY486_0004500	2.004	150	14083	35.7
TvY486_0004510	1.266	30	1978	8.53
TvY486_0004520	0.849	22	1189	7.93
TvY486_0004530	2.325	25	2347	37.74
TvY486_0004535	0.864	34	3801	23.4
TvY486_0004538	0.972	72	911	11.36
TvY486_0004540	1.725	152	4003	19.52
TvY486_0004550	1.049	0	0	0
TvY486_0004560	0.994	2	360	1.2
TvY486_0004580	1.608	264	57449	1211.87
TvY486_0004590	1.118	0	0	0
TvY486_0004600	2.322	24	2024	9.23
TvY486_0004610	2.973	61	3782	50.75
TvY486_0004620	1.588	0	0	0
TvY486_0004630	1.263	0	0	0
TvY486_0004640	1.22	147	13722	51.78
TvY486_0004650	2.965	185	26466	30.73
TvY486_0004680	1.879	273	54515	15.63
TvY486_0004690	1.152	95	24890	73.49
TvY486_0004700	0.905	0	0	0
TvY486_0004710	0.773	42	6556	3.87
TvY486_0004720	2.03	16	2795	19.51
TvY486_0004730	1.591	0	0	0
TvY486_0004740	0.733	96	1698	11.22
TvY486_0004750	1.219	6	1565	1.68
TvY486_0004760	1.56	24	2507	12.58
TvY486_0004780	1.08	17	2234	4.36
TvY486_0004790	1.767	22	11722	228.38
TvY486_0004810	1.509	0	0	0
TvY486_0004820	1.364	0	0	0
TvY486_0004830	1.777	13	3897	12.31
TvY486_0004840	1.877	4	2799	1.72
TvY486_0004850	2.414	388	51270	46.11
TvY486_0004860	1.701	1	584	5.17
TvY486_0004880	1.249	1	179	2.63
TvY486_0004890	1.096	68	5137	1.04
TvY486_0004900	2.082	8	1550	14.45
TvY486_0004910	0.919	0	0	0
TvY486_0004930	1.12	9	286	4.88
TvY486_0004940	0.844	101	14850	17.35
TvY486_0004950	0.747	2	342	1.24
TvY486_0004960	1.085	6	1485	83.72
TvY486_0004970	1.461	88	29625	25.77
TvY486_0004980	2.015	0	0	0
TvY486_0004990	1.661	2	445	11.33
TvY486_0005000	1.363	0	0	0
TvY486_0005010	1.209	0	0	0
TvY486_0005020	1.806	28	2500	14.6
TvY486_0005040	3.649	72	2376	11.22
TvY486_0005050	2.356	65	8165	62.33
TvY486_0005060	1.822	44	2224	11.17
TvY486_0005070	1.756	33	1392	7.01
TvY486_0005080	0.757	8	477	5.9
TvY486_0005090	1.099	2	1519	1.67
TvY486_0005100	0.991	8	2447	1.11
TvY486_0005110	0.606	1	144	1.96
TvY486_0005120	2.587	24	3119	36.51
TvY486_0005140	2.151	0	0	0
TvY486_0005160	1.186	2	314	11.55
TvY486_0005180	1.075	34	5626	10.74
TvY486_0005190	1.167	0	0	0
TvY486_0005200	0.994	0	69	3.87
TvY486_0005210	0.859	0	57	4.04
TvY486_0005230	1.557	0	0	0
TvY486_0005240	2.46	129	5871	20.79
TvY486_0005250	0.801	10	5431	93.34
TvY486_0005260	0.771	0	0	0
TvY486_0005270	1.554	0	0	0
TvY486_0005290	1.653	0	0	0
TvY486_0005300	1.291	20	1649	22.13
TvY486_0005330	1.654	5	2358	17.07
TvY486_0005340	1.157	0	0	0
TvY486_0005360	1.244	2	554	2.68
TvY486_0005370	0.966	31	6492	28.2
TvY486_0005380	1.652	191	21310	22.21
TvY486_0005390	1.533	0	0	0
TvY486_0005400	0.843	0	0	0
TvY486_0005430	1.591	0	0	0
TvY486_0005450	0.639	0	163	15.27
TvY486_0005460	0.909	93	6448	6.18
TvY486_0005480	1.101	24	1901	8.75
TvY486_0005490	0.69	1	124	7.47
TvY486_0005500	1.148	15	5389	141.54
TvY486_0005520	1.493	19	1248	9.9
TvY486_0005530	0.699	210	49967	631.35
TvY486_0005540	1.63	0	0	0
TvY486_0005550	1.245	1	281	1.6
TvY486_0005560	1.005	3	556	20.2
TvY486_0005570	0.657	9	863	18.23
TvY486_0005575	0.831	4	551	19.52
TvY486_0005580	2.784	1	382	6.5
TvY486_0005590	2.772	404	58600	57.89
TvY486_0005600	0.783	0	0	0
TvY486_0005610	0.816	1	327	10.76
TvY486_0005620	1.22	0	145	5.19
TvY486_0005630	0.906	0	124	7.43
TvY486_0005650	2.386	1	3231	2.18
TvY486_0005660	1.935	11	2781	17.39
TvY486_0005680	1.581	10	2140	6.62
TvY486_0005710	1.267	4	1001	1.69
TvY486_0005720	2.825	6	1666	3.13
TvY486_0005730	1.355	172	25048	5.82
TvY486_0005750	1.432	186	42700	58.06
TvY486_0005760	1.377	0	163	4.61
TvY486_0005770	1.142	6	976	2.41
TvY486_0005780	1.134	5	1052	3.62
TvY486_0005790	0.873	20	1432	19.47
TvY486_0005800	0.663	4	547	8.05
TvY486_0005810	1.315	132	10238	28.06
TvY486_0005830	1.518	0	0	0
TvY486_0005840	2.673	191	22185	82.69
TvY486_0005850	1.084	185	24147	27.54
TvY486_0005860	1.573	37	6980	27.44
TvY486_0005870	1.002	51	5711	1.17
TvY486_0005880	1.659	97	17821	13.84
TvY486_0005890	1.867	0	0	0
TvY486_0005910	2.002	51	4714	4.28
TvY486_0005930	1.641	0	0	0
TvY486_0005950	1.935	0	0	0
TvY486_0005960	1.856	4	1250	35.6
TvY486_0005970	3.213	5	1205	17.86
TvY486_0005980	1.198	2	1747	1.55
TvY486_0005990	1.266	0	0	0
TvY486_0006000	0.822	33	10035	40.31
TvY486_0006040	1.176	6	781	28.64
TvY486_0006050	2.784	42	1367	11.11
TvY486_0006060	2.484	10	1557	14.95
TvY486_0006070	2.065	1	1011	20.38
TvY486_0006080	1.132	23	11809	64.72
TvY486_0006090	0.969	2	1253	55.55
TvY486_0006100	2.577	69	3539	11.6
TvY486_0006120	1.537	0	0	0
TvY486_0006130	1.659	0	0	0
TvY486_0006140	2.078	206	31695	29.01
TvY486_0006150	1.3	75	5872	3.8
TvY486_0006170	1.183	57	6129	6.06
TvY486_0006180	1.485	23	1821	47.63
TvY486_0006190	1.259	3	824	10.19
TvY486_0006200	0.891	5	566	3.25
TvY486_0006210	1.03	10	825	4.39
TvY486_0006220	0.867	206	47726	491.78
TvY486_0006230	1.084	26	3122	65.82
TvY486_0006240	1.158	0	0	0
TvY486_0006250	1.198	0	0	0
TvY486_0006260	1.167	0	0	0
TvY486_0006270	0.993	0	0	0
TvY486_0006280	1.294	0	454	5.47
TvY486_0006290	1.268	1	61	1.09
TvY486_0006300	1.687	0	667	14.94
TvY486_0006310	1.395	165	39354	12.17
TvY486_0006320	1.137	28	5320	35.12
TvY486_0006330	1.323	10	3778	40.55
TvY486_0006340	0.763	38	18874	246.79
TvY486_0006350	1.525	0	0	0
TvY486_0006360	2.515	24	852	14.35
TvY486_0006390	1.282	11	385	1.59
TvY486_0006400	1.645	0	0	0
TvY486_0006410	1.223	49	5076	2.91
TvY486_0006420	1.325	115	17224	11.02
TvY486_0006430	2.021	1	2939	2.28
TvY486_0006460	1.323	5	1154	11.26
TvY486_0006470	1.185	5	1106	23.22
TvY486_0006480	1.254	12	667	10.3
TvY486_0006490	1.489	6	1262	21.11
TvY486_0006500	1.692	0	0	0
TvY486_0006510	2.249	76	17131	30.38
TvY486_0006520	3.665	196	22720	8.52
TvY486_0006540	1.101	7	940	0.56
TvY486_0006560	1.659	0	0	0
TvY486_0006570	2.793	3	4134	2.22
TvY486_0006590	1.897	0	0	0
TvY486_0006610	3.154	2	1679	28.7
TvY486_0006630	1.291	0	438	18.71
TvY486_0006640	1.15	2	438	23.48
TvY486_0006650	1.505	2	453	3.22
TvY486_0006660	1.044	0	0	0
TvY486_0006670	1.693	48	6107	5.84
TvY486_0006680	1.135	3	525	6.74
TvY486_0006690	0.843	0	0	0
TvY486_0006700	1.666	198	44311	105.21
TvY486_0006710	1.687	0	0	0
TvY486_0006720	1.552	0	0	0
TvY486_0006740	0.78	0	6	0
TvY486_0006750	0.555	0	0	0
TvY486_0006770	1.341	86	14254	45.69
TvY486_0006780	2.863	186	25054	28.52
TvY486_0006800	1.286	0	0	0
TvY486_0006810	0.941	2	625	0.91
TvY486_0006820	1.419	33	3604	23.61
TvY486_0006860	1.505	0	0	0
TvY486_0006870	1.377	5	955	1.55
TvY486_0006880	1.465	0	1	0
TvY486_0006890	1.581	0	0	0
TvY486_0006900	0.573	0	1	0
TvY486_0006910	0.732	0	0	0
TvY486_0006920	1.404	0	0	0
TvY486_0006940	1.134	0	0	0
TvY486_0006950	1.171	76	2401	24.52
TvY486_0006960	1.372	8	1656	4.02
TvY486_0006970	1.465	18	668	0.42
TvY486_0006980	1.005	0	0	0
TvY486_0006990	1.75	76	17119	141.78
TvY486_0007000	1.624	75	20223	272.12
TvY486_0007010	2.089	96	16006	51.93
TvY486_0007020	1.252	0	0	0
TvY486_0007030	1.09	142	7050	0.44
TvY486_0007050	1.735	0	1	0
TvY486_0007070	1.436	0	0	0
TvY486_0007080	1.314	0	0	0
TvY486_0007100	1.654	0	0	0
TvY486_0007120	1.089	0	0	0
TvY486_0007150	1.844	9	1286	6.58
TvY486_0007160	0.815	0	0	0
TvY486_0007170	0.822	87	3892	91.05
TvY486_0007180	1.206	77	5333	44.37
TvY486_0007190	1.29	24	2603	22.14
TvY486_0007200	1.542	0	0	0
TvY486_0007220	2.785	8	1871	14
TvY486_0007230	1.417	5	1392	27.68
TvY486_0007240	1.6	63	7803	2.79
TvY486_0007250	0.511	0	0	0
TvY486_0007260	1.109	16	1323	19.87
TvY486_0007270	2.266	13	1873	42.98
TvY486_0007280	1.936	0	501	13.31
TvY486_0007290	2.212	87	16171	54.59
TvY486_0007300	1.229	0	0	0
TvY486_0007310	1.554	224	37008	23.59
TvY486_0007320	1.207	18	2641	30.21
TvY486_0007330	1.274	8	985	1.68
TvY486_0007340	1.383	73	6393	0.96
TvY486_0007350	2.19	8	1473	18.3
TvY486_0007360	1.264	0	0	0
TvY486_0007370	1.256	0	0	0
TvY486_0007374	0.957	0	0	0
TvY486_0007385	1.311	80	10308	5.09
TvY486_0007390	1.503	6	703	12.46
TvY486_0007400	1.722	37	4343	28.04
TvY486_0007420	1.029	5	4802	204.66
TvY486_0007430	2.227	2	666	15.01
TvY486_0007440	1.557	150	3976	14.96
TvY486_0007450	2.118	97	13928	33.58
TvY486_0007460	1.25	12	1490	6.43
TvY486_0007470	1.688	0	0	0
TvY486_0007480	1.714	0	0	0
TvY486_0007490	1.66	0	0	0
TvY486_0007510	1.608	12	2189	5.85
TvY486_0007520	2.883	156	20967	21.61
TvY486_0007530	2.282	47	9185	15.29
TvY486_0007550	0.722	3	1823	4.67
TvY486_0007560	1.405	142	13689	1.36
TvY486_0007570	1.678	30	10011	48.25
TvY486_0007580	1.316	1	1721	2.31
TvY486_0007600	2.026	107	7992	21.03
TvY486_0007610	1.788	80	11575	2.66
TvY486_0007620	1.162	15	933	1.36
TvY486_0007630	1.408	0	0	0
TvY486_0007640	0.712	1	712	14.76
TvY486_0007650	0.906	0	0	0
TvY486_0007660	0.983	1	1078	1.54
TvY486_0007670	1.221	8	1376	6.41
TvY486_0007680	2.085	122	17132	9.53
TvY486_0007700	1.134	50	5393	10.18
TvY486_0007710	1.347	0	0	0
TvY486_0007720	1.371	68	7818	13.48
TvY486_0007730	0.732	18	2572	30.95
TvY486_0007740	1.005	102	7615	45.82
TvY486_0007750	1.023	2	1399	2.12
TvY486_0007790	2.373	324	61410	58.64
TvY486_0007800	2.229	152	33298	112.98
TvY486_0007820	1.212	0	0	0
TvY486_0007830	2.04	17	1927	6.45
TvY486_0007840	1.173	40	2810	28.59
TvY486_0007850	1.324	13	1215	6.14
TvY486_0007870	2.475	145	10045	49.26
TvY486_0007880	1.267	36	5285	6.3
TvY486_0007890	1.796	39	11451	16.18
TvY486_0007900	1.819	0	0	0
TvY486_0007910	1.1	163	71953	799.48
TvY486_0007920	0.933	10	275	14.92
TvY486_0007930	1.386	26	694	23.15
TvY486_0007940	1.812	9	709	19.72
TvY486_0007950	1.422	12	3544	134.02
TvY486_0007960	1.242	5	629	25.53
TvY486_0007970	0.891	6	424	29.63
TvY486_0007980	1.675	6	1125	21.11
TvY486_0007990	1.02	95	6330	67.68
TvY486_0008000	1.902	96	5098	16.01
TvY486_0008005	0.804	13	2323	19.05
TvY486_0008030	1.15	10	952	4.11
TvY486_0008040	1.284	9	1248	3.37
TvY486_0008050	0.867	4	412	1.33
TvY486_0008060	0.777	5	514	4.88
TvY486_0008070	1.365	4	1335	6.1
TvY486_0008080	1.323	5	1297	5.38
TvY486_0008090	0.87	22	1645	10.8
TvY486_0008100	1.642	0	0	0
TvY486_0008110	1.224	0	0	0
TvY486_0008120	0.679	0	0	0
TvY486_0008130	0.886	1	678	11.06
TvY486_0008140	2.443	20	1200	2.86
TvY486_0008150	1.363	21	2226	6.14
TvY486_0008160	1.418	0	0	0
TvY486_0008180	0.342	0	0	142.9
TvY486_0008190	1.126	28	17566	223.72
TvY486_0008200	1.879	11	1802	35.39
TvY486_0008210	0.425	0	0	0
TvY486_0008220	1.435	0	0	0
TvY486_0008240	0.25	0	0	0
TvY486_0008250	2.119	146	13999	28.34
TvY486_0008260	1.156	0	0	0
TvY486_0008265	1.104	4	4048	9.99
TvY486_0008280	1.219	0	0	0
TvY486_0008290	1.189	3101	260505	48.5
TvY486_0008300	2.644	13	5167	97.77
TvY486_0008330	1.048	12	6549	65.5
TvY486_0008340	1.232	0	0	0
TvY486_0008350	0.938	0	0	0
TvY486_0008390	1.555	112	15082	51.39
TvY486_0008460	2.478	88	2785	40.92
TvY486_0008470	2.169	0	449	19.41
TvY486_0008480	2.3	126	23637	9.05
TvY486_0008490	1.287	13	7312	123.61
TvY486_0008500	1.635	0	0	0
TvY486_0008520	1.518	0	1915	1.66
TvY486_0008530	0.871	0	0	0
TvY486_0008570	0.792	33	8391	5.17
TvY486_0008580	0.907	65	8853	0.84
TvY486_0008590	1.628	256	56991	14.6
TvY486_0008600	0.897	14	822	7.93
TvY486_0008610	1.109	0	0	0
TvY486_0008620	1.288	58	3814	6.27
TvY486_0008640	1.119	5	365	14.44
TvY486_0008660	1.99	270	36516	22.24
TvY486_0008670	1.103	1	1198	1.38
TvY486_0008680	0.966	0	0	0
TvY486_0008690	1.165	7	594	18.81
TvY486_0008700	1.062	0	0	0
TvY486_0008710	1.526	87	30688	116.42
TvY486_0008720	1.339	10	1497	10.15
TvY486_0008730	1.371	75	18680	245.07
TvY486_0008750	1.373	5	815	10.4
TvY486_0008760	0.953	7	2249	14.37
TvY486_0008770	0.774	46	1276	6.04
TvY486_0008780	1.122	43	3347	57.31
TvY486_0008790	1.925	275	29987	71.93
TvY486_0008820	1.317	0	0	0
TvY486_0008840	1.581	0	0	0
TvY486_0008850	1.216	0	44	0
TvY486_0008860	1.747	0	0	0
TvY486_0008870	1.588	0	0	0
TvY486_0008910	1.36	171	34498	19.33
TvY486_0008920	0.77	5	777	65.22
TvY486_0008950	1.611	13	2453	16.07
TvY486_0008970	1.152	66	4330	2.36
TvY486_0008980	0.801	36	5199	4.06
TvY486_0008990	1.006	55	5585	2.71
TvY486_0009000	1.615	22	1877	15.95
TvY486_0009010	2.012	0	0	0
TvY486_0009030	1.189	0	0	0
TvY486_0009050	1.265	67	2847	0.18
TvY486_0009060	0.842	0	0	0
TvY486_0009070	1.721	0	0	0
TvY486_0009080	0.997	4	422	24.94
TvY486_0009090	0.804	13	1693	56.75
TvY486_0009100	1.188	10	2117	23.9
TvY486_0009110	1.047	12	2103	52.47
TvY486_0009120	0.603	7	916	59.59
TvY486_0009130	1.032	5	1414	28.75
TvY486_0009140	0.978	2	643	14.52
TvY486_0009160	1.375	0	0	0
TvY486_0009170	1.542	86	18749	10.05
TvY486_0009200	1.834	0	1	0
TvY486_0009220	0.979	56	16591	192.78
TvY486_0009230	1.087	2	670	35.25
TvY486_0009240	1.135	3	669	37.28
TvY486_0009250	1.132	0	0	0
TvY486_0009260	1.019	0	0	0
TvY486_0009270	0.987	0	129	2.1
TvY486_0009280	1.818	0	0	0
TvY486_0009290	1.654	4	2045	6.75
TvY486_0009300	0.829	1	559	5.51
TvY486_0009320	1.071	0	0	0
TvY486_0009330	0.621	0	0	0
TvY486_0009340	1.665	5	975	1.37
TvY486_0009350	0.802	29	1722	7.29
TvY486_0009360	1.464	2	2077	1.92
TvY486_0009370	1.212	7	951	42.21
TvY486_0009380	0.87	2	452	29.43
TvY486_0009390	1.128	3	657	25.92
TvY486_0009400	2.346	19	2855	58.78
TvY486_0009410	1.341	3	1981	59.29
TvY486_0009420	1.182	128	11453	14.47
TvY486_0009550	1.977	9	1659	23.54
TvY486_0009570	1.192	0	0	0
TvY486_0009580	1.701	0	0	0
TvY486_0009590	1.395	3	1360	3.85
TvY486_0009600	1.566	4	2058	9.11
TvY486_0009610	1.576	0	0	0
TvY486_0009620	0.733	0	0	0
TvY486_0009630	1.173	3	594	30.38
TvY486_0009640	0.603	0	54	6.97
TvY486_0009650	1.735	0	0	0
TvY486_0009670	0.954	4	490	21.04
TvY486_0009680	1.609	0	0	0.03
TvY486_0009690	0.793	0	0	0
TvY486_0009700	1.307	2	869	21.49
TvY486_0009710	1.591	1	1045	26.78
TvY486_0009730	1.435	47	5214	40.55
TvY486_0009740	1.507	105	7303	32.46
TvY486_0009750	0.981	0	0	0
TvY486_0009760	1.379	27	6715	17.48
TvY486_0009770	1.729	20	1841	6.38
TvY486_0009780	1.749	38	1942	6.71
TvY486_0009790	1.404	158	23265	10.56
TvY486_0009800	1.263	18	2089	16.27
TvY486_0009810	1.012	0	311	7.75
TvY486_0009820	1.118	140	13532	40.02
TvY486_0009830	0.822	0	0	0
TvY486_0009840	1.648	84	19140	7.7
TvY486_0009850	1.382	0	0	0
TvY486_0009860	1.309	5	757	17.25
TvY486_0009880	2.255	2	3434	3.41
TvY486_0009890	1.347	2	432	0.72
TvY486_0009900	1.356	0	0	0
TvY486_0009910	1.501	159	19782	419.84
TvY486_0009920	1.335	5	804	1.03
TvY486_0009930	1.335	5	861	1.43
TvY486_0009950	2.004	69	17044	86.81
TvY486_0009970	1.106	0	287	5.07
TvY486_0009990	0.947	0	0	0
TvY486_0010000	1.498	2	574	19.83
TvY486_0010010	1.353	27	3219	7.1
TvY486_0010020	0.942	75	17340	16.6
TvY486_0010030	0.885	40	5102	3.96
TvY486_0010040	1.957	30	3312	1
TvY486_0010050	1.129	24	108	0
TvY486_0010070	1.695	26	2883	7.18
TvY486_0010080	1.355	0	0	0
TvY486_0010100	0.741	0	0	0
TvY486_0010110	0.828	0	0	0
TvY486_0010120	1.533	0	0	0
TvY486_0010150	1.371	0	0	0
TvY486_0010160	0.984	0	0	0
TvY486_0010170	1.439	0	1545	2.02
TvY486_0010180	1.897	145	5550	10.2
TvY486_0010190	1.416	0	0	0
TvY486_0010200	2.128	198	30954	23.59
TvY486_0010210	1.365	0	0	0
TvY486_0010220	2.045	6	1057	1.81
TvY486_0010240	1.799	6	2634	90.67
TvY486_0010250	1.263	61	14689	13.71
TvY486_0010260	0.732	0	207	1.55
TvY486_0010270	1.431	0	0	0
TvY486_0010280	1.431	0	0	0
TvY486_0010290	1.384	110	3647	3.02
TvY486_0010310	1.338	17	1131	6.25
TvY486_0010320	0.789	60	11775	214.83
TvY486_0010330	0.957	11	2666	6.75
TvY486_0010340	1.113	0	1	0
TvY486_0010350	1.176	4	522	21.83
TvY486_0010360	1.145	26	4443	23.36
TvY486_0010370	1.152	15	1922	16.98
TvY486_0010380	1.461	76	3218	3.78
TvY486_0010410	1.917	11	2692	5.07
TvY486_0010420	1.741	138	26978	21.27
TvY486_0010430	1.275	159	20253	19.48
TvY486_0010440	1.9	41	2773	8.73
TvY486_0010460	2.281	118	14221	7.88
TvY486_0010470	1.474	0	0	0
TvY486_0010480	1.56	0	0	0
TvY486_0010490	1.525	0	0	0
TvY486_0010500	1.56	0	0	0
TvY486_0010510	2.182	36	2244	18.78
TvY486_0010520	1.381	0	0	0
TvY486_0010530	1.382	0	0	0
TvY486_0010550	1.674	74	14441	5.31
TvY486_0010560	1.225	11	450	3.1
TvY486_0010570	1.285	27	5549	45.65
TvY486_0010580	1.399	8	4322	27.77
TvY486_0010600	1.981	29	7013	9.76
TvY486_0010610	1.373	3	1137	7.48
TvY486_0010620	1.714	0	0	0
TvY486_0010630	1.54	25	11474	8.8
TvY486_0010650	2.299	41	8277	19.19
TvY486_0010660	2.773	171	16764	27.34
TvY486_0010670	2.106	46	5228	8.96
TvY486_0010710	2.096	2	791	13.74
TvY486_0010730	0.643	9	162	10.5
TvY486_0010740	1.819	121	22074	5.15
TvY486_0010750	1.522	2	2121	2.43
TvY486_0010760	1.579	0	0	0
TvY486_0010770	1.681	0	0	0
TvY486_0010780	1.069	0	1	0
TvY486_0010790	1.33	0	0	0
TvY486_0010810	1.172	18	6721	45.29
TvY486_0010820	1.527	0	0	0
TvY486_0010840	1.115	0	0	0
TvY486_0010850	1.768	4	882	26.76
TvY486_0010860	1.708	0	416	12.35
TvY486_0010870	0.757	2	447	40.82
TvY486_0010880	1.384	129	11259	86.08
TvY486_0010900	1.179	42	2502	5.79
TvY486_0010910	2.05	287	41309	15.93
TvY486_0010920	0.704	4	251	22.39
TvY486_0010930	1.2	0	126	2.09
TvY486_0010940	1.594	0	201	1.31
TvY486_0010950	1.578	0	390	8.02
TvY486_0010960	1.161	13	452	11.5
TvY486_0010970	1.276	79	8590	46.27
TvY486_0010980	1.159	27	3252	6.85
TvY486_0011010	0.933	0	0	0
TvY486_0011020	1.563	4	2085	11.33
TvY486_0011030	1.533	0	0	0
TvY486_0011040	0.948	25	9332	134.26
TvY486_0011050	1.119	25	9711	39.42
TvY486_0011060	1.12	25	9723	286.68
TvY486_0011070	0.613	0	0	0
TvY486_0011080	1.084	0	0	0
TvY486_0011100	1.125	0	0	0
TvY486_0011110	2.288	2	344	6.17
TvY486_0011120	1.444	173	44020	21.99
TvY486_0011130	1.35	1	621	22.28
TvY486_0011140	1.216	0	0	0
TvY486_0011150	0.913	2	384	20.15
TvY486_0011160	1.222	0	0	0
TvY486_0011170	0.857	0	0	0
TvY486_0011180	1.645	0	1	0
TvY486_0011200	1.567	8	1278	1.06
TvY486_0011210	2.694	174	26568	23.01
TvY486_0011220	1.033	0	0	0
TvY486_0011230	1.107	0	0	0
TvY486_0011250	1.183	12	559	4.87
TvY486_0011260	1.151	0	0	0
TvY486_0011270	1.305	1	906	2.61
TvY486_0011280	1.611	0	0	0
TvY486_0011290	1.229	0	0	0
TvY486_0011300	1.542	0	0	0
TvY486_0011310	0.831	1	327	23.91
TvY486_0011320	1.432	8	938	12.38
TvY486_0011330	1.146	10	796	3.32
TvY486_0011340	1.092	8	934	3.51
TvY486_0011350	1.318	3	827	24.86
TvY486_0011360	1.622	203	47344	57.27
TvY486_0011380	1.4	0	0	0
TvY486_0011390	1.24	0	0	0
TvY486_0011400	1.599	0	0	0
TvY486_0011410	1.186	0	0	0
TvY486_0011420	1.473	2	1431	3.11
TvY486_0011440	1.561	23	2535	24.21
TvY486_0011450	1.483	3	1224	4.68
TvY486_0011480	1.025	10	424	7.51
TvY486_0011490	1.169	7	1443	1.51
TvY486_0011500	1.057	14	4202	35.86
TvY486_0011510	1.471	35	10038	64.99
TvY486_0011520	0.996	10	2714	38.12
TvY486_0011530	3.063	7	1981	2.54
TvY486_0011540	0.956	3	345	15.22
TvY486_0011550	1.279	0	312	14.01
TvY486_0011555	1.138	69	13997	3.13
TvY486_0011570	1.542	0	1	0
TvY486_0011590	1.116	136	20304	27.11
TvY486_0011600	3.567	121	5124	15.73
TvY486_0011610	1.077	7	1961	21.58
TvY486_0011620	1.453	0	0	0
TvY486_0011630	1.33	0	0	0
TvY486_0011650	1.369	0	0	0
TvY486_0011660	1.281	0	0	0
TvY486_0011670	1.421	30	16041	48.34
TvY486_0011680	0.954	5	822	10.38
TvY486_0011690	0.94	4	1731	21.37
TvY486_0011700	1.495	3	1294	4.8
TvY486_0011720	0.838	0	0	0
TvY486_0011730	1.642	0	1	0
TvY486_0011740	0.971	5	604	14.01
TvY486_0011750	1.089	7	893	12.96
TvY486_0011760	1.698	224	51317	24.5
TvY486_0011770	1.248	0	1	0
TvY486_0011780	1.797	36	6198	26.19
TvY486_0011790	0.873	0	0	0
TvY486_0011800	0.837	0	0	0
TvY486_0011820	3.132	19	2403	35.99
TvY486_0011830	2.451	85	7470	16.65
TvY486_0011840	1.285	0	0	0
TvY486_0011850	1.519	153	21808	35.11
TvY486_0011860	1.46	0	0	0
TvY486_0011870	1.18	4	1176	4.48
TvY486_0011880	1.536	10	2204	8.02
TvY486_0011890	1.3	23	1200	2.74
TvY486_0011900	1.129	28	916	1.9
TvY486_0011910	0.646	7	281	6.62
TvY486_0011920	1.222	27	3335	6.3
TvY486_0011930	0.637	11	2151	45.08
TvY486_0011940	1.515	165	24964	13.4
TvY486_0011950	0.856	4	699	3.94
TvY486_0011970	1.103	222	31564	39.82
TvY486_0011980	1.279	0	0	0
TvY486_0011990	1.18	0	0	0
TvY486_0012000	1.72	0	0	0
TvY486_0012020	1.104	0	0	0
TvY486_0012050	1.237	0	0	0
TvY486_0012060	0.783	0	0	0
TvY486_0012070	1.247	89	10777	1.87
TvY486_0012075	0.973	35	5352	1.17
TvY486_0012090	1.543	18	564	18.36
TvY486_0012100	1.144	12	765	38.23
TvY486_0012110	0.783	0	72	4.9
TvY486_0012120	0.954	46	7695	8.8
TvY486_0012130	2.746	45	4679	30.18
TvY486_0012140	1.257	4	1252	37.2
TvY486_0012150	0.87	5	838	63.14
TvY486_0012160	0.783	4	720	29.16
TvY486_0012170	0.678	14	416	6.79
TvY486_0012175	1.006	6	290	20.18
TvY486_0012190	1.172	22	3606	7.1
TvY486_0012200	0.673	0	0	0
TvY486_0012210	1.668	9	3242	18.1
TvY486_0012220	1.337	22	2947	5.09
TvY486_0012225	1.071	37	7811	11.66
TvY486_0012240	1.2	0	0	0
TvY486_0012250	0.969	0	0	0
TvY486_0012260	1.158	0	0	0
TvY486_0012270	2.544	44	8208	16.5
TvY486_0012280	1.035	74	5991	54.96
TvY486_0012290	2.727	23	2150	22.89
TvY486_0012300	1.103	0	0	0
TvY486_0012310	1.45	0	257	0
TvY486_0012320	0.78	0	257	0
TvY486_0012330	1.122	0	0	0
TvY486_0012340	1.42	80	9888	12.11
TvY486_0012350	1.221	60	7413	7.09
TvY486_0012360	1.736	198	45480	76.94
TvY486_0012370	1.537	0	0	0
TvY486_0012380	1.429	53	1641	2.89
TvY486_0012390	1.131	0	0	0
TvY486_0012400	0.939	52	17325	516.52
TvY486_0012410	1.069	0	0	0
TvY486_0012420	1.104	0	0	0
TvY486_0012430	1.071	0	0	0
TvY486_0012440	1.095	0	0	0
TvY486_0012450	1.491	0	0	0
TvY486_0012460	1.063	0	0	0
TvY486_0012470	1.464	4	1926	2.6
TvY486_0012520	1.638	23	1160	17.66
TvY486_0012530	1.326	5	1097	19.92
TvY486_0012550	0.843	3	648	5.5
TvY486_0012560	1.293	0	4	0
TvY486_0012570	1.369	81	6983	0.35
TvY486_0012580	1.117	26	2170	38.26
TvY486_0012590	1.111	46	3867	99.61
TvY486_0012600	2.777	81	8848	19.93
TvY486_0012620	1.22	57	14755	217.12
TvY486_0012630	0.681	0	0	0
TvY486_0012640	1.121	0	0	0
TvY486_0012650	0.474	0	0	0
TvY486_0012660	1.448	0	0	0
TvY486_0012670	1.314	0	0	0
TvY486_0012680	2.815	5	822	11.23
TvY486_0012690	0.906	5	210	6.86
TvY486_0012700	0.919	0	161	9.52
TvY486_0012710	1.473	21	1568	12.52
TvY486_0012730	1.662	84	5791	5.75
TvY486_0012740	1.06	78	18915	20.36
TvY486_0012750	2.532	373	81410	47.86
TvY486_0012760	0.927	34	5954	31.28
TvY486_0012770	0.933	17	3089	98.25
TvY486_0012780	1.54	20	9618	51.83
TvY486_0012790	1.381	17	1159	22.79
TvY486_0012800	0.924	0	1	0
TvY486_0012820	3.382	169	22900	1.28
TvY486_0012830	1.23	0	0	0
TvY486_0012850	1.432	0	0	0
TvY486_0012860	1.26	0	0	0
TvY486_0012870	1.5	0	0	0
TvY486_0012880	1.669	0	0	0
TvY486_0012890	1.473	0	1	0
TvY486_0012900	1.66	108	23203	7.36
TvY486_0012910	1.33	72	5157	0.78
TvY486_0012920	1.397	0	0	0
TvY486_0012930	0.941	70	2190	57.19
TvY486_0012940	1.287	0	0	0
TvY486_0012950	0.745	0	0	0
TvY486_0012960	1.959	146	13133	24.37
TvY486_0012970	0.826	41	4537	39.32
TvY486_0012980	1.633	0	0	0
TvY486_0012990	1.128	0	0	0
TvY486_0013000	1.098	9	3013	5.24
TvY486_0013010	1.735	7	898	16.41
TvY486_0013020	1.045	5	335	6.91
TvY486_0013030	1.111	5	1336	3.68
TvY486_0013050	1.592	2	328	8.9
TvY486_0013060	0.901	57	16238	11.18
TvY486_0013070	1.118	9	2428	10.29
TvY486_0013080	1.363	2	697	18.38
TvY486_0013090	1.033	4	425	23.75
TvY486_0013100	2.29	6	1036	23.15
TvY486_0013110	1.567	0	321	2.34
TvY486_0013120	1.239	0	0	0
TvY486_0013125	1.125	52	9877	59.46
TvY486_0013150	1.879	2	730	1.69
TvY486_0013160	0.859	8	592	1.14
TvY486_0013170	1.413	93	4611	75.43
TvY486_0013180	1.438	82	8017	5.82
TvY486_0013190	1.32	24	2053	18.22
TvY486_0013200	1.328	10	6041	79.55
TvY486_0013220	0.453	7	273	3.53
TvY486_0013240	4.72	28	3473	32.99
TvY486_0013250	1.306	8	1195	49.98
TvY486_0013260	1.201	3	552	26.05
TvY486_0013270	2.227	4	934	20.75
TvY486_0013280	0.61	7	481	3.29
TvY486_0013290	0.944	0	0	0
TvY486_0013295	1.216	16	3033	3.79
TvY486_0013310	1.285	0	0	0
TvY486_0013320	3.523	96	4564	36.44
TvY486_0013330	2.497	19	2467	41.33
TvY486_0013340	1.518	17	1002	20.29
TvY486_0013350	0.696	4	615	23.02
TvY486_0013360	0.927	36	2418	30.4
TvY486_0013370	1.431	31	8380	50.49
TvY486_0013380	1.833	218	57383	12.86
TvY486_0013390	1.149	142	32639	48.87
TvY486_0013400	1.633	0	0	0
TvY486_0013410	1.207	0	0	0
TvY486_0013420	1.573	0	0	0
TvY486_0013430	1.474	0	0	0
TvY486_0013440	1.071	82	4227	7.11
TvY486_0013450	1.605	6	1536	1
TvY486_0013460	1.52	0	0	0
TvY486_0013470	0.858	99	13450	35.96
TvY486_0013480	1.263	0	0	0
TvY486_0013500	0.846	15	1080	9.55
TvY486_0013510	0.963	11	1331	18.76
TvY486_0013520	1.947	18	2978	26.18
TvY486_0013530	1.776	25	4046	13.11
TvY486_0013540	1.762	0	0	0
TvY486_0013560	1.746	1	2435	1.61
TvY486_0013570	1.144	1	1531	2.08
TvY486_0013580	1.314	0	0	0
TvY486_0013590	1.346	157	26295	29.32
TvY486_0013610	1.425	78	8475	1.57
TvY486_0013620	1.114	0	0	0
TvY486_0013630	1.324	93	6655	72.75
TvY486_0013650	1.41	0	0	0
TvY486_0013660	0.963	0	0	0
TvY486_0013670	0.537	0	0	0
TvY486_0013680	1.644	0	0	0
TvY486_0013685	0.997	2	1383	2.86
TvY486_0013700	1.008	0	0	0
TvY486_0013710	2.956	1	560	8.67
TvY486_0013720	1.084	0	0	0
TvY486_0013730	1.248	20	1111	15.25
TvY486_0013740	1.449	2	745	9.4
TvY486_0013750	1.302	10	1311	17.17
TvY486_0013770	0.935	5	1218	0.61
TvY486_0013780	1.59	0	0	0
TvY486_0013790	0.906	0	0	0
TvY486_0013880	1.072	1	379	14.5
TvY486_0013890	1.618	0	1	0
TvY486_0013900	1.149	0	0	0
TvY486_0013910	1.21	0	2	0
TvY486_0013920	1.14	0	2	0
TvY486_0013930	1.21	0	1	0
TvY486_0013950	1.744	0	0	0
TvY486_0013960	1.527	3	469	2.02
TvY486_0013970	1.258	3	1405	6.88
TvY486_0013980	5.268	280	42802	7.47
TvY486_0013990	1.666	179	29464	3.94
TvY486_0014000	1.665	80	1250	0.45
TvY486_0014010	1.506	0	0	0
TvY486_0014020	0.907	15	1071	6.45
TvY486_0014030	0.811	2	97	4.04
TvY486_0014040	2.392	9	1808	2.18
TvY486_0014050	0.817	17	11136	61.6
TvY486_0014060	1.357	15	4571	11.53
TvY486_0014070	1.247	26	8795	71.9
TvY486_0014080	0.403	0	0	0
TvY486_0014090	1.148	25	4598	12.14
TvY486_0014100	1.225	0	0	0
TvY486_0014110	0.636	10	1022	1.16
TvY486_0014120	0.987	28	3246	0.66
TvY486_0014150	1.267	7	1647	7.95
TvY486_0014160	2.493	358	56585	11.94
TvY486_0014170	2.178	3	510	11.96
TvY486_0014180	0.913	5	321	14.89
TvY486_0014190	1.389	1	388	14.03
TvY486_0014200	2.019	4	510	12.19
TvY486_0014210	1.601	5	335	9.17
TvY486_0014220	1.262	20	9985	12.81
TvY486_0014230	3.933	22	6144	7.39
TvY486_0014240	1.725	7	1757	19.18
TvY486_0014250	3.06	9	1914	24.21
TvY486_0014260	1.836	39	4827	15.82
TvY486_0014280	1.302	152	30815	18.66
TvY486_0014290	1.64	0	384	2.52
TvY486_0014300	1.324	0	16	0.61
TvY486_0014310	1.061	220	31508	22.85
TvY486_0014320	1.039	8	2323	15.28
TvY486_0014330	1.252	21	1143	32.92
TvY486_0014340	1.705	4	941	9
TvY486_0014350	1.255	0	0	0
TvY486_0014360	0.932	49	6819	4.7
TvY486_0014370	1.971	11	802	19.45
TvY486_0014380	0.926	4	1391	19.48
TvY486_0014400	1.195	36	854	3.98
TvY486_0014405	1.069	9	2946	5.73
TvY486_0014410	1.116	12	1139	18.16
TvY486_0014420	1.078	25	1574	13.32
TvY486_0014430	0.904	50	5662	12.72
TvY486_0014440	1.117	47	3766	2.98
TvY486_0014460	1.257	9	3094	8.17
TvY486_0014470	2.131	8	911	21.15
TvY486_0014480	1.47	8	1251	4.09
TvY486_0014485	1.035	39	5242	2.09
TvY486_0014510	1.711	10	2178	67.93
TvY486_0014515	0.944	34	6489	23.92
TvY486_0014530	1.054	13	934	1.98
TvY486_0014560	1.642	0	0	0
TvY486_0014570	1.348	8	1711	12.02
TvY486_0014580	1.779	11	1738	7.64
TvY486_0014590	1.04	82	12575	3.76
TvY486_0014600	1.457	0	0	0
TvY486_0014610	4.035	19	4158	10.14
TvY486_0014620	1.488	0	0	0
TvY486_0014630	1.375	4	1895	3.39
TvY486_0014640	1.322	0	0	0
TvY486_0014650	0.94	0	0	0
TvY486_0014660	0.933	0	0	0
TvY486_0014670	0.893	0	280	22.05
TvY486_0014680	1.414	15	3755	3.96
TvY486_0014690	1.138	68	6921	94.87
TvY486_0014700	1.275	39	2176	17.72
TvY486_0014710	0.989	2	1060	5
TvY486_0014720	1.001	12	5654	22.34
TvY486_0014730	0.86	6	1336	66.68
TvY486_0014740	1.375	0	474	4.98
TvY486_0014750	1.327	5	585	9.46
TvY486_0014760	1.308	0	0	0
TvY486_0014770	1.491	0	0	0
TvY486_0014780	1.336	150	31804	14.24
TvY486_0014790	1.545	0	0	0
TvY486_0014800	0.922	3	1164	1.54
TvY486_0014810	1.723	2	1624	2.07
TvY486_0014820	1.641	0	0	0
TvY486_0014830	1.191	0	0	0
TvY486_0014850	1.588	2	2328	1.98
TvY486_0014860	2.266	293	19402	11.07
TvY486_0014870	1.093	3	1642	1.83
TvY486_0014880	1.045	13	3912	9.14
TvY486_0014890	1.687	196	24344	11.81
TvY486_0014900	1.491	6	543	6.1
TvY486_0014910	1.65	0	0	0
TvY486_0014920	1.029	0	129	5.1
TvY486_0014930	1.505	1	601	17.69
TvY486_0014940	2.586	4	654	9.86
TvY486_0014950	1.974	29	3319	26.99
TvY486_0014960	1.702	0	0	0
TvY486_0014980	1.708	0	0	0
TvY486_0014990	0.971	27	1989	5.2
TvY486_0015000	1.931	199	51184	42.04
TvY486_0015010	4.672	250	51615	5.09
TvY486_0015020	1.714	0	0	0
TvY486_0015030	0.888	22	735	12.62
TvY486_0015040	1.834	4	1033	10.73
TvY486_0015050	1.899	109	21792	17.25
TvY486_0015060	1.53	0	1	0
TvY486_0015070	0.915	12	495	4.88
TvY486_0015080	1.432	0	0	0
TvY486_0015090	1.084	6	986	14.47
TvY486_0015100	1.261	4	852	14.63
TvY486_0015110	1.579	80	4431	19.3
TvY486_0015120	1.363	0	0	0
TvY486_0015130	1.149	0	0	0
TvY486_0015140	2.193	69	6627	7.87
TvY486_0015150	1.124	17	4393	59.38
TvY486_0015160	0.907	1	83	1.83
TvY486_0015170	2.05	63	1890	8.38
TvY486_0015180	1.207	4	210	1.93
TvY486_0015190	1.571	0	0	0
TvY486_0015200	1.408	0	0	0
TvY486_0015210	1.74	6	622	15.23
TvY486_0015220	1.262	0	1409	1.54
TvY486_0015230	1.051	0	0	0
TvY486_0015240	0.765	12	406	6.15
TvY486_0015270	1.534	206	45191	15.46
TvY486_0015280	1.269	38	1768	5.7
TvY486_0015290	1.006	19	2090	9.68
TvY486_0015300	1.927	114	19199	2.32
TvY486_0015310	1.502	244	51718	82.8
TvY486_0015320	0.888	128	16556	219.49
TvY486_0015330	1.474	1	483	17.44
TvY486_0015340	1.548	18	582	15.53
TvY486_0015350	1.31	0	0	0
TvY486_0015360	0.526	0	1	0
TvY486_0015370	1.824	78	13458	3.56
TvY486_0015380	1.548	141	18173	6.58
TvY486_0015390	2.425	200	34206	3.8
TvY486_0015400	1.885	7	1861	9.61
TvY486_0015410	0.922	5	563	9.9
TvY486_0015420	0.895	4	399	5.63
TvY486_0015430	1.345	9	1191	9.33
TvY486_0015440	1.069	10	705	9.12
TvY486_0015450	1.414	18	1126	11.3
TvY486_0015460	0.751	5	420	12.6
TvY486_0015470	1.171	4	868	10.47
TvY486_0015480	1.353	0	0	0
TvY486_0015490	1.641	3	408	0.87
TvY486_0015500	0.971	82	8008	10.47
TvY486_0015510	1.021	40	5035	19.56
TvY486_0015520	1.337	2	3944	561.47
TvY486_0015570	1.063	7	1084	6.71
TvY486_0015580	1.218	5	2082	19.12
TvY486_0015590	2.751	170	16633	7.42
TvY486_0015600	1.163	0	0	0
TvY486_0015610	1.735	0	0	0
TvY486_0015620	1.084	10	2704	13.14
TvY486_0015630	1.389	0	0	0
TvY486_0015640	0.877	1	109	4.99
TvY486_0015650	1.575	15	4000	13.17
TvY486_0015660	1.327	1	914	13.93
TvY486_0015670	1.433	0	0	0
TvY486_0015680	0.994	0	33	0
TvY486_0015690	1.038	0	0	0
TvY486_0015700	1.491	27	6935	11.06
TvY486_0015710	1.522	74	1838	12.8
TvY486_0015720	0.967	33	7826	352.98
TvY486_0015730	1.231	69	5368	4.48
TvY486_0015740	3.677	4	3006	39.43
TvY486_0015750	1.615	0	0	0
TvY486_0015760	1.792	8	2490	39.74
TvY486_0015770	1.012	4	777	15.36
TvY486_0015780	0.906	0	0	0
TvY486_0015790	1.717	0	3	0
TvY486_0015800	1.357	15	4545	24.59
TvY486_0015810	1.12	30	3097	15.79
TvY486_0015820	1.097	4	260	5.17
TvY486_0015830	2.155	9	1275	4.94
TvY486_0015840	4.208	15	4026	188.19
TvY486_0015850	0.648	0	0	0
TvY486_0015860	1.315	144	35086	114.31
TvY486_0015870	1.184	2	484	29.27
TvY486_0015880	0.225	0	0	0
TvY486_0015890	1.002	184	22877	125.69
TvY486_0015900	0.522	17	3043	88.8
TvY486_0015910	1.26	114	11959	41.03
TvY486_0015920	1.53	66	6710	61.92
TvY486_0015930	1.49	0	4	0
TvY486_0015940	0.228	0	0	0
TvY486_0015950	0.877	1	610	33.06
TvY486_0015960	1.183	12	995	10.73
TvY486_0015970	1.429	33	4506	8.42
TvY486_0015980	1.216	4	1477	6.37
TvY486_0015990	2.604	143	9418	8.94
TvY486_0016000	1.467	5	1404	16.18
TvY486_0016010	0.879	4	1365	4.18
TvY486_0016020	1.627	11	2002	13.33
TvY486_0016030	1.201	17	1089	19.79
TvY486_0016040	0.91	67	803	22.72
TvY486_0016050	2.097	5	1641	36.91
TvY486_0016060	1.019	55	19887	59.49
TvY486_0016070	0.661	24	7481	116.15
TvY486_0016120	1.026	0	0	0
TvY486_0016130	1.636	87	7814	11.63
TvY486_0016140	2.575	107	5343	50.42
TvY486_0016150	2.548	10	1514	27.11
TvY486_0016160	2.476	9	1717	15.26
TvY486_0016170	0.984	43	9118	3.99
TvY486_0016175	0.902	54	5053	2.38
TvY486_0016190	1.178	27	3080	9.64
TvY486_0016210	1.279	2	874	2.9
TvY486_0016230	0.867	4	439	2.36
TvY486_0016240	1.083	0	123	6.36
TvY486_0016250	0.978	154	32966	25.21
TvY486_0016260	2.387	199	54935	16.15
TvY486_0016270	2.98	0	0	0
TvY486_0016280	0.795	0	0	0
TvY486_0016290	1.366	14	3181	127.3
TvY486_0016300	1.213	5	1666	3.33
TvY486_0016310	0.929	1	1402	10.99
TvY486_0016330	2.577	3	2808	6.65
TvY486_0016340	1.197	1	1786	10.46
TvY486_0016350	2.082	33	1963	10.01
TvY486_0016360	2.025	11	1256	7.25
TvY486_0016370	1.283	2	731	30.94
TvY486_0016380	0.939	52	17325	480.06
TvY486_0016390	1.196	0	0	0
TvY486_0016400	1.026	20	5406	327.03
TvY486_0016410	1.776	0	0	0
TvY486_0016420	1.457	0	0	0
TvY486_0016430	0.845	35	1945	36.47
TvY486_0016440	1.418	0	0	0
TvY486_0016450	1.735	0	0	0
TvY486_0016460	1.176	0	0	0
TvY486_0016470	1.094	2	1512	1.95
TvY486_0016480	1.015	2	333	1.87
TvY486_0016490	1.286	0	0	0
TvY486_0016500	1.308	1	334	8.48
TvY486_0016510	1.645	0	0	0
TvY486_0016530	1.203	57	14758	181.43
TvY486_0016540	1.005	39	10421	33.03
TvY486_0016570	2.194	103	16834	158.59
TvY486_0016580	4.39	104	19152	120.22
TvY486_0016590	2.458	288	68565	18.76
TvY486_0016600	1.634	0	0	0
TvY486_0016610	1.476	0	0	0
TvY486_0016620	1.089	0	57	0
TvY486_0016630	0.985	134	11038	147.92
TvY486_0016640	2.447	12	4650	56.3
TvY486_0016650	1.747	0	0	0
TvY486_0016660	2.251	0	1	0
TvY486_0016670	1.137	0	3	0
TvY486_0016680	1.507	0	0	0
TvY486_0016690	1.537	55	3728	71.08
TvY486_0016700	1.405	18	1463	36.19
TvY486_0016720	1.647	0	0	0
TvY486_0016730	1.396	3	445	17.33
TvY486_0016740	1.14	58	8465	139.81
TvY486_0016750	2.797	212	44152	32.56
TvY486_0016770	2.573	226	57728	48
TvY486_0016780	1.155	11	514	8.57
TvY486_0016790	2.126	1	495	10.11
TvY486_0016800	0.987	9	5408	207.11
TvY486_0016810	0.919	8	500	28.76
TvY486_0016820	1.183	93	2022	2.21
TvY486_0016830	1.405	0	0	0
TvY486_0016840	1.663	72	9349	27.85
TvY486_0016850	1.494	67	6840	16.42
TvY486_0016860	1.711	12	2451	7.7
TvY486_0016870	2.773	48	3937	20.31
TvY486_0016880	1.584	160	39458	400.51
TvY486_0016890	2.05	215	50160	40.05
TvY486_0016900	2.485	41	1259	6.45
TvY486_0016910	1.267	35	4170	43.71
TvY486_0016920	1.03	12	2506	25.71
TvY486_0016930	1.645	0	0	0
TvY486_0016940	1.448	8	3985	29.68
TvY486_0016950	1.225	89	1484	6.6
TvY486_0016960	1.051	39	2373	20.44
TvY486_0016970	1.092	72	4595	115.12
TvY486_0016980	1.683	72	5979	18.91
TvY486_0016990	2.769	404	56504	35.24
TvY486_0017000	0.883	0	0	0
TvY486_0017010	1.66	0	0	0
TvY486_0017020	1.4	0	0	0
TvY486_0017030	3.885	22	5952	12.17
TvY486_0017040	1.542	0	0	0
TvY486_0017050	1.181	190	37616	13.07
TvY486_0017060	1.287	3	641	3.3
TvY486_0017070	1.004	20	6565	23.53
TvY486_0017080	0.894	152	27540	17.71
TvY486_0017110	1.245	4	2632	28.41
TvY486_0017120	1.285	47	9141	7.11
TvY486_0017130	1.228	27	4927	21.21
TvY486_0017140	1.348	97	13812	84.3
TvY486_0017145	1.234	226	31741	18.18
TvY486_0017160	1.043	1	1241	5.57
TvY486_0017170	1.421	31	3520	14.08
TvY486_0017180	1.205	136	14606	14.11
TvY486_0017190	1.773	6	1252	1.85
TvY486_0017200	1.773	6	1257	1.96
TvY486_0017210	1.311	3	861	1.62
TvY486_0017220	1.137	62	7664	147.96
TvY486_0017230	1.714	0	0	0
TvY486_0017240	1.231	3	413	17.76
TvY486_0017250	1.301	0	0	0
TvY486_0017260	1.17	0	0	0
TvY486_0017270	0.942	0	0	0
TvY486_0017280	1.085	0	0	0
TvY486_0017290	1.735	0	0	0
TvY486_0017300	1.738	0	0	0
TvY486_0017310	1.172	1	179	1.03
TvY486_0017320	0.723	6	937	88.31
TvY486_0017330	2.164	28	2682	10.92
TvY486_0017340	1.048	24	2415	30.53
TvY486_0017350	1.264	22	2372	6.02
TvY486_0017360	2.056	1	971	20.3
TvY486_0017370	1.633	0	0	0
TvY486_0017380	1.097	16	1852	4.37
TvY486_0017390	3.375	174	36019	6.09
TvY486_0017400	1.909	286	43017	38.35
TvY486_0017410	1.007	0	0	0
TvY486_0017420	1.296	0	0	0
TvY486_0017430	0.993	0	0	0
TvY486_0017440	1.09	2	433	17.05
TvY486_0017450	1.255	5	493	19.09
TvY486_0017460	2.446	22	2296	3.73
TvY486_0017470	1.62	0	0	0
TvY486_0017480	1.126	2	275	6.25
TvY486_0017490	1.243	11	506	2.52
TvY486_0017500	1.118	28	1454	13.82
TvY486_0017510	1.537	20	1158	8.32
TvY486_0017520	1.321	13	761	6.48
TvY486_0017530	1.402	18	1486	5.19
TvY486_0017540	1.347	27	2335	4.5
TvY486_0017550	1.382	82	9581	0.58
TvY486_0017560	1.171	0	0	0
TvY486_0017570	0.783	0	0	0
TvY486_0017580	0.958	13	880	8.09
TvY486_0017590	0.63	45	17747	419.7
TvY486_0017600	1.155	131	8285	50.12
TvY486_0017610	1.32	2	413	13.47
TvY486_0017620	1.813	0	0	0
TvY486_0017630	1.961	1	2655	1.94
TvY486_0017640	0.995	2	1388	1.43
TvY486_0017650	1.192	0	0	0
TvY486_0017660	0.879	0	0	0
TvY486_0017670	2.078	125	25120	6.11
TvY486_0017680	1.524	25	4840	4.39
TvY486_0017690	0.729	2	321	30.49
TvY486_0017700	1.985	0	0	0
TvY486_0017720	1.044	59	3066	15.47
TvY486_0017730	1.282	52	11486	28.33
TvY486_0017740	1.116	1	1353	4.65
TvY486_0017750	1.05	2	338	13.72
TvY486_0017760	1.357	9	3129	7.57
TvY486_0017770	1.135	0	21	0
TvY486_0017780	1.017	157	20814	87.88
TvY486_0017790	0.843	0	0	0
TvY486_0017800	1.051	0	0	0
TvY486_0017810	1.66	0	0	0
TvY486_0017820	1.165	0	1	0
TvY486_0017830	1.203	32	2767	16.59
TvY486_0017840	0.901	11	505	0.9
TvY486_0017850	1.268	15	927	12.6
TvY486_0017860	1.56	39	1688	12.19
TvY486_0017870	3.265	22	5975	83.31
TvY486_0017880	2.749	32	2780	23.98
TvY486_0017890	1.299	7	714	12.79
TvY486_0017894	2.368	119	13303	7.23
TvY486_0017920	1.176	11	3316	15.36
TvY486_0017930	1.313	0	0	0
TvY486_0017940	1.735	0	0	0
TvY486_0017950	1.195	80	8492	0.64
TvY486_0017960	1.329	4	730	4.16
TvY486_0017970	1.737	3	529	6.35
TvY486_0017980	1.359	164	16635	78.68
TvY486_0017990	2.241	66	8585	119.78
TvY486_0018000	1.02	0	0	0
TvY486_0018010	1.527	0	1	0
TvY486_0018020	0.924	0	135	0
TvY486_0018030	1.468	2	351	0.52
TvY486_0018040	1.303	0	0	0
TvY486_0018050	1.273	0	0	0
TvY486_0018060	1.684	0	0	0
TvY486_0018070	2.471	25	5343	25.03
TvY486_0018080	2.719	11	3988	23.85
TvY486_0018090	1.011	42	8482	33.84
TvY486_0018100	1.062	45	8036	34.6
TvY486_0018110	0.823	2	908	69.49
TvY486_0018120	1.448	11	1100	6.2
TvY486_0018130	1.666	0	0	0
TvY486_0018140	0.911	3	1176	1.74
TvY486_0018170	1.014	0	0	0
TvY486_0018180	1.019	32	3776	1.08
TvY486_0018190	4.063	24	7342	21.76
TvY486_0018200	2.317	2	1000	15.55
TvY486_0018210	0.832	3	506	18.69
TvY486_0018220	0.661	6	772	67.39
TvY486_0018230	1.641	0	0	0
TvY486_0018240	1.312	0	0	0
TvY486_0018250	1.611	77	3355	42.2
TvY486_0018260	1.137	3	795	1.05
TvY486_0018270	1.435	5	863	1.13
TvY486_0018280	1.038	7	1216	30.96
TvY486_0018290	1.285	3	1331	29.89
TvY486_0018300	1.257	38	4162	92.8
TvY486_0018310	0.927	29	2093	60.88
TvY486_0018320	1.75	6	2213	13.47
TvY486_0018330	1.708	8	2193	13.41
TvY486_0018340	1.338	118	33149	104.14
TvY486_0018350	1.598	27	1984	14.97
TvY486_0018360	1.467	6	1489	16.79
TvY486_0018370	1.959	10	5061	29.09
TvY486_0018380	0.972	66	1900	18.2
TvY486_0018390	0.249	0	16	6.49
TvY486_0018400	1.41	79	8224	11.31
TvY486_0018420	1.368	0	127	4.47
TvY486_0018430	1.34	0	0	0
TvY486_0018440	1.425	0	0	0
TvY486_0018450	1.128	3	574	5.85
TvY486_0018460	1.631	6	4531	84.58
TvY486_0018470	1.623	4	1256	11.98
TvY486_0018480	2.964	7	1978	5.13
TvY486_0018490	2.04	8	1797	5.74
TvY486_0018500	1.662	0	0	0
TvY486_0018510	1.509	27	16193	42.4
TvY486_0018520	0.248	0	125	85.63
TvY486_0018530	1.436	26	4069	8.37
TvY486_0018540	1.593	0	0	0
TvY486_0018550	1.158	0	0	0
TvY486_0018560	1.36	0	0	0
TvY486_0018570	1.077	0	1	0
TvY486_0018590	0.987	0	0	0
TvY486_0018610	1.879	0	0	0
TvY486_0018620	0.759	0	0	0
TvY486_0018630	1.807	93	11521	2.52
TvY486_0018640	1.454	8	1232	3.97
TvY486_0018650	2.409	23	961	14.03
TvY486_0018670	1.387	43	6301	8.26
TvY486_0018680	1.411	11	3853	7.91
TvY486_0018700	1.624	0	0	0
TvY486_0018710	1.881	0	0	0
TvY486_0018720	1.395	0	0	0
TvY486_0018730	1.258	210	33867	18.18
TvY486_0018760	1.573	5	1251	1.93
TvY486_0018770	3.056	8	1876	2.51
TvY486_0018780	1.177	28	1304	4.8
TvY486_0018790	1.273	20	1175	3.1
TvY486_0018800	1.088	20	4427	95.12
TvY486_0018810	1.641	74	5253	3.68
TvY486_0018820	1.106	45	7749	20.28
TvY486_0018830	2.244	5	384	0.41
TvY486_0018840	2.029	5	1825	41.42
TvY486_0018850	1.741	0	0	0
TvY486_0018860	1.527	0	0	0
TvY486_0018870	0.991	0	0	0
TvY486_0018880	0.939	0	0	0
TvY486_0018890	1.197	0	0	0
TvY486_0018900	2.418	0	0	0
TvY486_0018910	1.72	0	0	0
TvY486_0018920	0.984	174	30800	25.85
TvY486_0018930	2.605	389	53876	44.25
TvY486_0018940	1.096	0	0	0
TvY486_0018950	2.026	0	0	0
TvY486_0018960	1.269	18	1701	54.35
TvY486_0018970	1.933	91	13618	30.45
TvY486_0018980	1.63	26	4502	98.2
TvY486_0018990	1.06	0	2	0
TvY486_0019000	1.032	1	1351	11.56
TvY486_0019010	1.57	24	2387	15.9
TvY486_0019020	1.264	0	0	0
TvY486_0019030	1.231	0	0	0
TvY486_0019040	1.225	5	3013	34.96
TvY486_0019050	1.161	3	260	6.3
TvY486_0019060	1.022	0	0	0
TvY486_0019070	1.476	0	0	0
TvY486_0019080	1.29	0	0	0
TvY486_0019090	1.152	17	1295	16.3
TvY486_0019094	1.03	7	688	2.03
TvY486_0019120	0.984	0	0	0
TvY486_0019130	1.353	10	1759	3.09
TvY486_0019140	1.168	29	2739	47.33
TvY486_0019150	0.856	0	0	0
TvY486_0019160	1.192	13	4250	41.99
TvY486_0019170	1.485	79	29540	140.85
TvY486_0019180	1.924	4	1370	9.02
TvY486_0019190	1.396	34	1853	13.41
TvY486_0019200	1.161	175	30648	41.77
TvY486_0019205	1.179	51	8161	5.32
TvY486_0019220	1.895	223	56030	86.15
TvY486_0019230	0.957	0	0	0
TvY486_0019240	2.782	195	32966	16.37
TvY486_0019250	1.363	144	9191	151.51
TvY486_0019260	1.395	60	7505	0.44
TvY486_0019270	1.591	5	213	0.15
TvY486_0019280	1.378	0	182	0
TvY486_0019290	1.464	0	246	1.79
TvY486_0019300	1.664	2	446	11.53
TvY486_0019310	1.348	1	504	16.54
TvY486_0019320	1.087	0	0	0
TvY486_0019330	1.772	39	2653	10.71
TvY486_0019340	0.908	0	0	0
TvY486_0019350	1.192	85	19018	21.82
TvY486_0019360	1.065	0	0	0
TvY486_0019370	1.49	113	45654	66.06
TvY486_0019390	1.243	14	3055	101.62
TvY486_0019400	2.826	13	1037	16.87
TvY486_0019410	1.179	13	460	19.34
TvY486_0019420	1.212	25	1348	13.82
TvY486_0019430	1.094	14	8610	99.42
TvY486_0019440	1.245	1	469	19.01
TvY486_0019450	3.058	2	1831	29.75
TvY486_0019470	1.642	0	0	0
TvY486_0019480	1.155	0	0	0
TvY486_0019490	1.011	79	12355	35.37
TvY486_0019500	1.072	0	0	0
TvY486_0019510	1.581	0	0	0
TvY486_0019520	1.507	5	512	17.6
TvY486_0019530	1.608	0	0	0
TvY486_0019540	1.332	6	858	9.27
TvY486_0019550	1.633	0	0	0
TvY486_0019560	1.071	160	19443	31.25
TvY486_0019570	1.568	94	14603	1.77
TvY486_0019580	1.461	81	3395	105.62
TvY486_0019585	0.807	7	384	21.8
TvY486_0019600	0.925	0	0	0
TvY486_0019610	1.289	73	16266	45.73
TvY486_0019630	0.891	0	0	0
TvY486_0019640	1.576	0	0	0
TvY486_0019660	1.047	25	6018	88.9
TvY486_0019670	2.328	186	17680	71.93
TvY486_0019680	2.188	8	1646	19.42
TvY486_0019690	1.406	25	5979	42.17
TvY486_0019700	2.646	4	1077	5.84
TvY486_0019710	2.796	15	3894	16.47
TvY486_0019720	1.324	10	3631	20.78
TvY486_0019725	1.022	52	10632	20.6
TvY486_0019740	1.732	0	0	0
TvY486_0019750	1.224	15	3694	14.84
TvY486_0019760	1.864	22	3859	5.36
TvY486_0019770	1.216	16	802	1.56
TvY486_0019780	1.518	0	0	0
TvY486_0019790	0.885	0	0	0
TvY486_0019800	1.357	3	595	23.26
TvY486_0019810	1.135	3	2546	63.33
TvY486_0019820	1.293	0	0	0
TvY486_0019830	1.425	0	0	0
TvY486_0019840	0.84	3	154	8.44
TvY486_0019850	0.415	1	31	2.87
TvY486_0019860	0.686	0	0	0
TvY486_0019880	1.236	17	3449	7.55
TvY486_0019900	1.032	12	3231	17.86
TvY486_0019910	1.063	5	2732	20.29
TvY486_0019920	1.275	8	1838	5.57
TvY486_0019930	1.616	0	0	0
TvY486_0019935	1.012	45	4050	0.34
TvY486_0019950	1.273	75	16398	41
TvY486_0019960	1.55	0	0	0
TvY486_0019970	0.337	0	0	0
TvY486_0019980	1.147	4	875	33.95
TvY486_0019990	1.421	4	468	8.77
TvY486_0020000	1.164	0	0	0
TvY486_0020010	0.873	0	0	0
TvY486_0020020	0.843	0	0	0
TvY486_0020050	1.536	0	0	0
TvY486_0020060	0.873	0	0	0
TvY486_0020070	0.843	0	0	0
TvY486_0020100	1.536	0	0	0
TvY486_0020120	0.843	0	0	0
TvY486_0020140	1.119	0	0	0
TvY486_0020150	1.239	0	0	0
TvY486_0020160	2.122	116	15745	1.16
TvY486_0020165	1.222	49	10174	2.16
TvY486_0020180	1.254	68	24897	35.49
TvY486_0020190	2.875	418	61562	8.18
TvY486_0020200	1.663	9	497	13.24
TvY486_0020210	1.135	6	407	9.22
TvY486_0020220	0.972	3	125	6.7
TvY486_0020230	0.861	5	124	5.79
TvY486_0020240	2.131	9	3309	58.27
TvY486_0020250	2.154	102	7212	60.77
TvY486_0020270	1.216	30	4117	4.85
TvY486_0020280	0.693	15	1397	3.06
TvY486_0020290	1.627	0	1	0
TvY486_0020300	0.942	8	2527	209.84
TvY486_0020310	1.176	0	0	0
TvY486_0020320	1.513	0	0	0
TvY486_0020330	1.496	182	37197	6.32
TvY486_0020350	1.359	7	1106	10.56
TvY486_0020360	1.159	28	3286	22.68
TvY486_0020370	0.685	10	1398	6.46
TvY486_0020380	1.444	13	2902	11.62
TvY486_0020390	1.288	0	0	0
TvY486_0020395	1.216	1	1347	3.52
TvY486_0020440	1.33	16	255	1.65
TvY486_0020445	1.516	19	3244	3.95
TvY486_0020470	3.242	19	3059	40.5
TvY486_0020480	1.264	15	1447	31.08
TvY486_0020490	1.177	0	0	0
TvY486_0020500	1.316	0	0	0
TvY486_0020510	1.119	162	20346	49.22
TvY486_0020520	1.504	148	13837	18.52
TvY486_0020530	1.34	67	16120	10.29
TvY486_0020540	1.398	19	5694	39.92
TvY486_0020550	0.534	2	202	19.85
TvY486_0020560	1.499	5	377	1.14
TvY486_0020570	1.117	157	19793	31.49
TvY486_0020580	1.56	0	0	0
TvY486_0020590	1.015	43	5565	6.88
TvY486_0020600	1.123	91	9530	6.01
TvY486_0020630	1.699	0	0	0
TvY486_0020650	1.234	0	0	0
TvY486_0020660	1.14	56	7121	62.35
TvY486_0020670	1.189	1	61	1.84
TvY486_0020680	1.408	0	0	0
TvY486_0020690	1.116	12	2112	12.83
TvY486_0020700	1.182	37	2165	12.44
TvY486_0020710	1.415	0	0	0
TvY486_0020720	1.317	38	2778	18.4
TvY486_0020730	2.362	275	7192	8.27
TvY486_0020740	2.014	202	30236	13.27
TvY486_0020745	1.044	72	8316	24.33
TvY486_0020760	1.101	0	0	0
TvY486_0020770	1.591	0	0	0
TvY486_0020780	0.984	0	0	0
TvY486_0020790	1.567	0	0	0
TvY486_0020800	1.086	0	0	0
TvY486_0020810	1.278	5	1145	8.49
TvY486_0020825	1.121	5	1550	6.32
TvY486_0020830	0.76	23	4257	0.75
TvY486_0020860	0.777	17	3986	80.42
TvY486_0020870	0.477	1	212	21.54
TvY486_0020880	1.14	0	0	0
TvY486_0020890	1.089	0	44	2.48
TvY486_0020900	2.468	128	27682	6.44
TvY486_0020910	1.729	3	671	16.36
TvY486_0020920	1.88	2	581	4.79
TvY486_0020930	0.846	0	161	0.91
TvY486_0020940	1.71	10	1251	11.2
TvY486_0020950	1.872	3	1987	48.7
TvY486_0020960	1.523	5	2146	8.47
TvY486_0020970	0.989	4	655	6.35
TvY486_0020980	2.07	12	862	12.89
TvY486_0020990	1.296	34	1856	35.54
TvY486_0021020	1.759	0	0	0
TvY486_0021030	2.409	96	7702	31.75
TvY486_0021040	1.59	24	8891	94.91
TvY486_0021050	1.524	0	0	0
TvY486_0021060	1.771	82	9014	0.97
TvY486_0021070	1.183	0	0	0
TvY486_0021080	1.252	1	507	23.58
TvY486_0021090	0.26	3	16	8.74
TvY486_0021100	1.136	3	2238	3.18
TvY486_0021110	1.735	16	1116	32.17
TvY486_0021120	0.463	0	0	0
TvY486_0021130	0.984	0	0	0
TvY486_0021140	0.87	0	0	0
TvY486_0021150	0.751	0	0	0
TvY486_0021160	0.858	0	0	0
TvY486_0021170	0.894	0	0	0
TvY486_0021180	1.974	140	5809	44.95
TvY486_0021190	0.901	0	0	0
TvY486_0021200	1.411	46	2869	6.67
TvY486_0021210	1.434	22	2236	4.25
TvY486_0021220	1.098	18	1801	12.03
TvY486_0021230	1.476	0	0	0
TvY486_0021240	1.12	0	0	0
TvY486_0021250	1.291	29	848	17.01
TvY486_0021255	1.072	4	975	8.25
TvY486_0021270	1.298	1	508	21.01
TvY486_0021280	4.655	108	21773	53.25
TvY486_0021290	2.785	107	20538	71.44
TvY486_0021300	1.286	9	992	1.53
TvY486_0021310	1.369	27	1616	14.16
TvY486_0021320	2.132	18	2207	33.47
TvY486_0021330	0.939	59	8286	5.77
TvY486_0021340	1.101	68	4755	2.02
TvY486_0021345	1.163	90	8744	1.92
TvY486_0021360	1.263	4	350	4.29
TvY486_0021370	1.65	0	0	0
TvY486_0021390	1.155	4	365	18.28
TvY486_0021400	1.038	4	316	21.53
TvY486_0021410	1.764	2	1287	37.1
TvY486_0021420	1.707	6	3203	87.58
TvY486_0021425	1.046	1	262	11.14
TvY486_0021440	1.623	2	1599	3.23
TvY486_0021450	2.034	2	2295	4.72
TvY486_0021460	0.306	0	95	4.7
TvY486_0021470	0.67	0	0	0
TvY486_0021480	0.753	0	0	0
TvY486_0021490	1.078	48	19368	260.76
TvY486_0021500	1.708	0	0	0
TvY486_0021510	0.572	0	100	3.47
TvY486_0021520	1.31	1	1833	2.58
TvY486_0021530	1.459	0	0	0
TvY486_0021540	1.23	0	0	0
TvY486_0021550	0.659	207	48704	611.11
TvY486_0021560	1.587	6	930	13.81
TvY486_0021570	1.587	1	493	13.39
TvY486_0021580	1.798	1	1249	37.83
TvY486_0021590	1.157	9	3357	3.12
TvY486_0021600	0.81	0	0	0
TvY486_0021610	1.246	0	0	0
TvY486_0021620	1.122	11	590	0.97
TvY486_0021630	1.425	8	1032	0.9
TvY486_0021640	1.321	19	4290	3.48
TvY486_0021650	1.529	8	1975	72.96
TvY486_0021660	0.87	0	0	0
TvY486_0021670	1.633	0	0	0
TvY486_0021680	1.193	27	4915	4.78
TvY486_0021690	0.822	0	197	2.58
TvY486_0021700	1.615	0	0	0
TvY486_0021710	1.666	5	1547	60.46
TvY486_0021720	1.591	0	0	0
TvY486_0021730	1.107	0	428	16.28
TvY486_0021740	1.319	148	26461	6.58
TvY486_0021750	1.876	280	60314	15.9
TvY486_0021760	0.912	77	13027	67.05
TvY486_0021770	1.112	0	0	0
TvY486_0021780	1.406	0	0	0
TvY486_0021790	1.168	6	749	2.6
TvY486_0021800	2.143	0	811	18.79
TvY486_0021810	2.254	1	526	12.02
TvY486_0021820	3.943	6	1550	18.85
TvY486_0021830	1.747	1	616	18.94
TvY486_0021840	2.023	2	835	20.44
TvY486_0021850	2.482	3	1013	19.81
TvY486_0021860	2.086	8	592	12.92
TvY486_0021870	0.937	0	0	0
TvY486_0021880	1.12	0	0	0
TvY486_0021890	1.179	3	441	16.18
TvY486_0021900	1.047	0	0	0
TvY486_0021910	1.149	0	0	0
TvY486_0021915	1.28	96	3895	15950.1
TvY486_0021930	1.473	0	744	26.1
TvY486_0021940	3.871	5	5296	3.13
TvY486_0021950	1.491	0	0	0
TvY486_0021960	0.981	0	5	0
TvY486_0021970	1.039	0	0	0
TvY486_0021980	1.351	0	0	0
TvY486_0021990	0.786	9	797	18.75
TvY486_0022000	2.03	1	760	15.81
TvY486_0022010	1.541	0	0	0
TvY486_0022020	1.183	26	5107	23.51
TvY486_0022030	1.418	0	0	0
TvY486_0022040	1.207	2	568	8.23
TvY486_0022050	1.263	0	0	0
TvY486_0022060	1.597	0	0	0
TvY486_0022100	1.216	0	0	0
TvY486_0022110	1.701	7	2571	89.05
TvY486_0022120	3.497	203	29127	3.02
TvY486_0022130	1.318	0	0	0
TvY486_0022140	1.953	16	3018	10.87
TvY486_0022150	1.149	104	22027	70.71
TvY486_0022155	1.147	4	713	7.79
TvY486_0022170	1.179	1	281	0.77
TvY486_0022180	1.349	0	0	0
TvY486_0022190	1.132	0	0	0
TvY486_0022210	2.287	230	61214	23.68
TvY486_0022220	1.27	94	4565	8.98
TvY486_0022230	1.171	25	12639	61.63
TvY486_0022240	1.806	29	2504	16.77
TvY486_0022250	1.567	82	1127	3.7
TvY486_0022260	1.36	45	8981	2.06
TvY486_0022270	1.602	0	0	0
TvY486_0022280	0.915	0	1	0
TvY486_0022290	1.784	4	2379	2.74
TvY486_0022300	10.162	33	5559	83.11
TvY486_0022320	1.605	5	2260	3.2
TvY486_0022325	0.951	1	1027	1.45
TvY486_0022340	0.75	72	5291	6.84
TvY486_0022350	1.591	0	0	0
TvY486_0022360	1.131	0	0	0
TvY486_0022370	0.783	0	0	0
TvY486_0022380	1.702	0	0	0
TvY486_0022390	1.804	8	122	0
TvY486_0022400	1.27	0	0	0
TvY486_0022410	1.021	0	0	0
TvY486_0022420	1.159	64	6301	0.41
TvY486_0022430	1.591	6	283	0.75
TvY486_0022440	1.038	2	290	5.35
TvY486_0022450	1.759	196	50852	34.62
TvY486_0022480	1.659	0	0	0
TvY486_0022490	1.301	28	4156	31.35
TvY486_0022510	1.451	59	11947	8.32
TvY486_0022520	1.39	3	733	12.39
TvY486_0022530	1.528	0	0	0
TvY486_0022540	1.45	0	0	0
TvY486_0022550	0.684	0	0	0
TvY486_0022570	1.002	0	0	0
TvY486_0022580	1.093	0	0	0
TvY486_0022590	1.678	0	0	0
TvY486_0022600	1.608	0	0	0
TvY486_0022610	1.626	0	1	0
TvY486_0022620	1.368	0	2	0
TvY486_0022630	1.608	0	0	0
TvY486_0022650	1.2	0	0	0
TvY486_0022660	1.281	0	0	0
TvY486_0022665	1.062	46	7603	33.13
TvY486_0022680	0.895	2	420	6.54
TvY486_0022690	1.929	13	1068	24.61
TvY486_0022700	1.3	0	9	0
TvY486_0022710	2.068	34	3574	54.55
TvY486_0022720	1.567	169	14676	87.07
TvY486_0022730	1.639	0	1	0
TvY486_0022770	0.955	129	26700	28.13
TvY486_0022780	1.02	0	0	0
TvY486_0022790	0.978	0	0	0
TvY486_0022800	1.276	0	0	0
TvY486_0022810	1.056	12	531	11.9
TvY486_0022820	1.992	289	38418	16.69
TvY486_0022840	1.352	0	0	0
TvY486_0022850	1.314	1	307	1.14
TvY486_0022860	1.57	62	5088	8.48
TvY486_0022870	1.62	0	0	0
TvY486_0022880	2.892	17	2920	8.39
TvY486_0022890	1.611	59	6534	19.93
TvY486_0022900	1.737	4	2528	1.86
TvY486_0022910	0.782	2	490	0.79
TvY486_0022920	1.476	0	0	0
TvY486_0022930	1.058	0	241	13.18
TvY486_0022955	1.216	1	1352	3.09
TvY486_0022970	1.383	0	0	0
TvY486_0022980	0.684	0	0	0
TvY486_0022990	1.662	0	0	0
TvY486_0023000	1.134	0	0	0
TvY486_0023010	0.94	7	2049	9.3
TvY486_0023040	1.723	0	0	0
TvY486_0023050	1.512	0	0	0
TvY486_0023060	1.469	179	45521	33.51
TvY486_0023070	1.288	2	683	24.73
TvY486_0023080	0.546	5	1457	85.72
[truncated: 9,886 more rows]

## Sheet: OverEstimated by bowtie
genID	length	Bowtie	Erange				genID	len_kb	bowtie	Erange
TvY486_0200520	0.525	2482.09	91.27				TvY486_0023120	2.022	1327.56	228.91
TvY486_0200530	0.525	2482.09	455.96				TvY486_0026990	1.218	914.888	616.13
TvY486_0200540	0.525	2482.09	4255.81				TvY486_0303560	1.807	1007.56	17.86
TvY486_0200550	0.525	2482.09	800.7				TvY486_0303570	2.11	978.741	912.34
TvY486_0503580	0.625	690.362	351.71				TvY486_0303580	1.714	1006.45	7.29
TvY486_0503590	0.625	2084.95	75				TvY486_0303590	1.375	988.952	29.84
TvY486_0503600	0.625	2084.95	90.97				TvY486_0303610	1.255	1174.96	49.2
TvY486_0503610	0.625	2084.95	73.17				TvY486_0804510	1.383	1338.12	1123.65
TvY486_0503620	0.625	2084.95	73.17				TvY486_0804520	1.467	1281.88	94.35
Blast Results							Blast Results
Subject	Query	Identity	e-value	description			Subject	Query	Identity	e-value	description
TvY486_0503620	TvY486_0200540	100.00	5e-172	product=histone H4, putative			TvY486_0303560	TvY486_0023120	90.48	1e-21	paraflagellar rod protein, putative
TvY486_0503620	TvY486_0503590	100.00	5e-172	product=histone H4, putative			TvY486_0303560	TvY486_0026990	98.09	0.0	hypothetical protein, conserved in T. vivax, (fragment)
TvY486_0503620	TvY486_0503610	100.00	5e-172	product=histone H4, putative			TvY486_0303560	TvY486_0303560	100.00	0.0	paraflagellar rod protein, putative (fragment)
TvY486_0503620	TvY486_0503600	100.00	5e-172	product=histone H4, putative			TvY486_0303560	TvY486_0303570	99.10	0.0	paraflagellar rod protein, putative
TvY486_0503620	TvY486_0200530	100.00	5e-172	product=histone H4, putative			TvY486_0303560	TvY486_0303580	99.49	0.0	paraflagellar rod protein, putative
TvY486_0503620	TvY486_0200550	100.00	5e-172	product=histone H4, putative			TvY486_0303560	TvY486_0303590	98.85	0.0	paraflagellar rod protein, putative
TvY486_0503620	TvY486_0200520	100.00	5e-172	product=histone H4, putative			TvY486_0303560	TvY486_0303610	100.00	1e-12	paraflagellar rod protein, putative (fragment)
TvY486_0503620	TvY486_0503620	100.00	5e-172	product=histone H4, putative			TvY486_0303560	TvY486_0804510	78.38	3e-29	paraflagellar rod protein, putative (fragment)
TvY486_0503620	TvY486_0503580	96.62	2e-128	product=histone H4, putative			TvY486_0303560	TvY486_0804520	91.67	2e-14	paraflagellar rod protein, putative (fragment)
genID	len_kb	bowtie	Erange
TvY486_0000410	0.512	1086.96	300.55
TvY486_0001840	0.627	1022.02	370.69
TvY486_0017590	0.63	1025.77	419.7
TvY486_0041330	0.63	1025.77	1130.7
TvY486_0702660	0.63	1025.77	0
TvY486_0702670	0.63	1025.77	0
TvY486_0702680	0.63	1025.77	0
TvY486_0702690	0.63	940.59	0
TvY486_0702710	0.63	1025.77	0
TvY486_0702720	0.63	1025.77	0
TvY486_0702730	0.63	1025.77	0
TvY486_0702760	0.63	1025.77	0
TvY486_0702770	0.63	1025.77	0
TvY486_0702780	0.63	924.943	0
TvY486_0702800	0.63	1025.77	0
Blast Results
Subject	Query	Identity	e-value	description
TvY486_0702710	TvY486_0000410	100.00	0.0	product=histone H2A, putative
TvY486_0702710	TvY486_0001840	100.00	0.0	product=histone H2A, putative
TvY486_0702710	TvY486_0017590	100.00	0.0	product=histone H2A, putative
TvY486_0702710	TvY486_0041330	100.00	0.0	product=histone H2A, putative
TvY486_0702710	TvY486_0702660	100.00	0.0	product=histone H2A, putative
TvY486_0702710	TvY486_0702670	100.00	0.0	product=histone H2A, putative
TvY486_0702710	TvY486_0702680	100.00	0.0	product=histone H2A, putative
TvY486_0702710	TvY486_0702690	99.75	0.0	product=histone H2A, putative
TvY486_0702710	TvY486_0702710	100.00	0.0	product=histone H2A, putative
TvY486_0702710	TvY486_0702720	100.00	0.0	product=histone H2A, putative
TvY486_0702710	TvY486_0702730	100.00	0.0	product=histone H2A, putative
TvY486_0702710	TvY486_0702740	100.00	0.0	product=histone H2A, putative
TvY486_0702710	TvY486_0702760	100.00	0.0	product=histone H2A, putative
TvY486_0702710	TvY486_0702770	100.00	0.0	product=histone H2A, putative
TvY486_0702710	TvY486_0702780	99.75	0.0	product=histone H2A, putative
TvY486_0702710	TvY486_0702800	100.00	0.0	product=histone H2A, putative
