# Supplementary material for: Transcriptome analysis of the bloodstream stage from the parasite Trypanosoma vivax
Source: BMC Genomics. 2013 Mar 5;14:149. doi: 10.1186/1471-2164-14-149 (PMC4007602; doi:10.1186/1471-2164-14-149)
Supplement: Additional file 5: Table S4 — Species specific proteins. Sheet 1. List and features of the contigs. Sheet 2. Summary table. [file 1471-2164-14-149-S5.xls]

## Sheet: SpecieSpecific_translatedContig
Table S4
Contig Name	Predicted TMH	GPI	Signal P	Presence in Y486 genome (no/yes)
TvMiraNov_c1477	0	No	Yes	yes
TvMiraNov_c320	0	No	No	yes
TvMiraNov_c668	0	No	Yes	yes
TvMiraNov_c878	0	No	No	yes
TvMiraNov_c1066	0	No	No	yes
TvMiraNov_c711	0	No	No	yes
TvMiraNov_c555	0	No	No	yes
TvMiraNov_c3860	0	No	No	yes
TvMiraNov_c438	0	No	No	yes
TvMiraNov_c5987	0	No	No	yes
TvMiraNov_c2447	0	No	No	yes
TvMiraNov_c1210	2	No	Yes	yes
TvMiraNov_c2889	0	No	No	yes
TvMiraNov_c5442	0	No	No	yes
TvMiraNov_c357	2	No	Yes	yes
TvMiraNov_c6880	0	No	No	yes
TvMiraNov_c2411	0	No	No	yes
TvMiraNov_c1353	0	No	No	yes
TvMiraNov_c2089	0	No	No	yes
TvMiraNov_c5591	0	No	No	yes
TvMiraNov_c2031	0	No	Yes	yes
TvMiraNov_c331	1	No	No	yes
TvMiraNov_c2058	0	No	No	yes
TvMiraNov_c1986	0	No	No	yes
TvMiraNov_c2161	0	No	No	yes
TvMiraNov_c6618	0	No	No	yes
TvMiraNov_c2337	0	No	No	yes
TvMiraNov_c1015	0	No	No	yes
TvMiraNov_c6670	0	No	No	yes
TvMiraNov_c1603	0	No	No	yes
TvMiraNov_c7913	0	No	No	yes
TvMiraNov_c1057_3	8	Yes	No	no	1
TvMiraNov_c1257	1	No	No	yes
TvMiraNov_c1231_4	6	No	No	yes
TvMiraNov_c1196	0	No	No	yes
TvMiraNov_c3172	0	No	No	yes
TvMiraNov_rep_c20056	0	No	No	yes
TvMiraNov_c2563	0	No	No	yes
TvMiraNov_c2072	0	No	No	yes
TvMiraNov_c2468	0	No	No	yes
TvMiraNov_c1785	1	No	No	yes
TvMiraNov_c6423	1	No	No	yes
TvMiraNov_c305	1	No	No	yes
TvMiraNov_c497	1	No	Yes	yes
TvMiraNov_rep_c6002	0	No	No	yes
TvMiraNov_c436	0	No	Yes	yes
TvMiraNov_c106	2	No	Yes	yes
TvMiraNov_c798	0	No	No	yes
TvMiraNov_c5663	0	No	No	yes
TvMiraNov_c1628_7	8	No	No	yes
TvMiraNov_c1392	0	No	No	yes
TvMiraNov_c2584_1	5	No	No	yes
TvMiraNov_c1628_6	9	No	No	yes
TvMiraNov_c3323	0	No	No	yes
TvMiraNov_c650	0	No	No	yes
TvMiraNov_c2541	0	No	No	yes
TvMiraNov_c713	0	No	Yes	yes
TvMiraNov_c3500	1	No	Yes	yes
TvMiraNov_c20719	0	No	No	yes
TvMiraNov_c1114	0	No	No	yes
TvMiraNov_c7715	0	No	No	yes
TvMiraNov_c386	2	No	Yes	yes
TvMiraNov_c7780	0	No	No	yes
TvMiraNov_c1190	0	No	No	yes
TvMiraNov_c9033	0	No	No	yes
TvMiraNov_c1316_1	0	No	No	yes
TvMiraNov_c2584_2	4	No	No	yes
TvMiraNov_c3534	0	No	No	yes
TvMiraNov_c5122	0	No	No	yes
TvMiraNov_c192	0	No	No	yes
TvMiraNov_c893	1	No	No	yes
TvMiraNov_c8487	0	No	No	yes
TvMiraNov_c1684	0	No	No	yes
TvMiraNov_c2477	0	No	No	yes
TvMiraNov_c1231_3	0	No	No	no	1
TvMiraNov_c2231	0	No	No	yes
TvMiraNov_c1136_4	10	Yes	No	yes
TvMiraNov_c3217	1	No	No	yes
TvMiraNov_c335	0	No	No	yes
TvMiraNov_c6215	1	No	No	yes
TvMiraNov_c498	1	No	No	yes
TvMiraNov_c6221	0	No	No	yes
TvMiraNov_c6290	0	No	No	yes
TvMiraNov_c1854	0	No	No	yes
TvMiraNov_c9327	0	No	No	yes
TvMiraNov_c1232	0	No	No	yes
TvMiraNov_c1017	0	No	Yes	yes
TvMiraNov_c1969	0	No	No	yes
TvMiraNov_c2936	0	No	No	yes
TvMiraNov_c8969	0	No	Yes	yes
TvMiraNov_c8430	0	No	No	yes
TvMiraNov_c1080	0	No	Yes	yes
TvMiraNov_c4125	0	No	No	yes
TvMiraNov_c12312	0	No	Yes	yes
TvMiraNov_c1809	0	No	No	yes
TvMiraNov_c3613	0	Yes	Yes	yes
TvMiraNov_c1865	0	No	No	yes
TvMiraNov_c2607_3	8	No	No	yes
TvMiraNov_c9565	0	No	No	yes
TvMiraNov_c6629	0	No	No	yes
TvMiraNov_c209	0	No	Yes	yes
TvMiraNov_c1497_7	9	No	No	yes
TvMiraNov_c1584	0	No	No	yes
TvMiraNov_c12017	0	No	No	yes
TvMiraNov_c2171	0	No	No	yes
TvMiraNov_c3560	0	No	No	yes
TvMiraNov_c1057_4	6	Yes	No	yes
TvMiraNov_c872	0	No	No	yes
TvMiraNov_c836_3	4	No	No	yes
TvMiraNov_c6351	0	No	No	yes
TvMiraNov_c1843	0	No	No	yes
TvMiraNov_c666	0	No	No	yes
TvMiraNov_c18474	0	No	No	yes
TvMiraNov_c8521	0	No	No	yes
TvMiraNov_c4120	0	No	No	yes
TvMiraNov_c7747	0	No	No	yes
TvMiraNov_c2064	1	No	No	yes
TvMiraNov_c2529_5	6	No	No	yes
TvMiraNov_c2298	0	No	Yes	yes
TvMiraNov_c1497_9	3	No	No	yes
TvMiraNov_c2265	0	No	No	yes
TvMiraNov_c2423	0	No	No	yes
TvMiraNov_c2110	0	No	No	yes
TvMiraNov_c2357	0	No	No	yes
TvMiraNov_c5548	0	No	Yes	yes
TvMiraNov_c3089	0	No	No	yes
TvMiraNov_c272	0	Yes	No	yes
TvMiraNov_c3383	0	No	No	yes
TvMiraNov_rep_c19773	0	No	No	yes
TvMiraNov_c2127	0	No	No	yes
TvMiraNov_c362_2	3	No	No	yes
TvMiraNov_c1368	0	No	No	yes
TvMiraNov_c7029	0	No	No	yes
TvMiraNov_c12675	0	No	No	yes
TvMiraNov_c3068	0	No	No	yes
TvMiraNov_c15258	0	No	No	yes
TvMiraNov_c13833	0	No	No	yes
TvMiraNov_c2878	0	No	No	yes
TvMiraNov_c7231	1	No	No	yes
TvMiraNov_c2139	0	No	No	yes
TvMiraNov_c478	0	No	No	yes
TvMiraNov_c12559	0	No	No	yes
TvMiraNov_c2094	0	No	No	yes
TvMiraNov_c9268	0	No	No	yes
TvMiraNov_rep_c20994	0	No	No	yes
TvMiraNov_c1560	0	No	No	yes
TvMiraNov_c8288	0	No	No	yes
TvMiraNov_c3839	0	Yes	Yes	yes
TvMiraNov_c140	0	Yes	Yes	yes
TvMiraNov_c2644_3	6	Yes	No	yes
TvMiraNov_c896	0	No	Yes	yes
TvMiraNov_c3631	0	No	No	yes
TvMiraNov_c1789	0	No	No	yes
TvMiraNov_c1710	0	No	No	yes
TvMiraNov_c6044	0	No	No	yes
TvMiraNov_rep_c5277_3	11	No	No	no	1
TvMiraNov_c409_1	7	No	No	yes
TvMiraNov_rep_c5277_2	11	No	No	no	1
TvMiraNov_c3504_6	5	No	Yes	yes
TvMiraNov_rep_c5277_1	11	No	No	no	1
TvMiraNov_c16948	0	No	No	yes
TvMiraNov_c1250	0	No	No	yes
TvMiraNov_c2659_1	8	Yes	No	no	1
TvMiraNov_c1057_1	9	No	No	no	1
TvMiraNov_c1732_5	6	No	No	yes
TvMiraNov_c3697_4	6	No	No	yes
TvMiraNov_c5876	0	No	No	yes
TvMiraNov_c2450_3	0	No	No	yes
TvMiraNov_c2307_3	4	No	No	yes
TvMiraNov_c2701	0	No	No	yes
TvMiraNov_c1987_1	6	Yes	No	yes
TvMiraNov_c836_1	0	No	No	no	1
TvMiraNov_c7972	0	No	No	yes
TvMiraNov_c2529_4	7	Yes	No	yes
TvMiraNov_c14834	0	No	No	yes
TvMiraNov_c6181	0	No	No	yes
TvMiraNov_rep_c7263	0	No	No	yes
TvMiraNov_c6666	0	No	No	yes
TvMiraNov_c4964	0	No	No	yes
TvMiraNov_c1497_3	0	No	No	no	1
TvMiraNov_c1871	0	No	Yes	yes
TvMiraNov_c2605_3	6	No	No	yes
TvMiraNov_c5217	0	No	No	yes
TvMiraNov_c800	0	No	No	yes
TvMiraNov_c8175	0	No	No	yes
TvMiraNov_c6060	0	No	No	yes
TvMiraNov_c1269_1	7	No	No	yes
TvMiraNov_c7432	1	No	No	yes
TvMiraNov_c1148_5	6	No	No	yes
TvMiraNov_c12128	0	No	No	yes
TvMiraNov_c8590	0	No	No	yes
TvMiraNov_c2837	0	Yes	Yes	yes
TvMiraNov_c803	1	No	Yes	yes
TvMiraNov_c18584	0	No	No	yes
TvMiraNov_c1204	0	No	No	yes
TvMiraNov_c19871	1	No	No	yes
TvMiraNov_c2709	0	No	No	yes
TvMiraNov_c3479_3	7	No	No	no	1
TvMiraNov_c1264	0	No	No	yes
TvMiraNov_c2728	1	Yes	No	yes
TvMiraNov_c1295	0	No	No	yes
TvMiraNov_c20960	0	No	Yes	yes
TvMiraNov_c17846	0	No	No	yes
TvMiraNov_c3357_2	6	No	No	yes
TvMiraNov_c7554	0	No	No	yes
TvMiraNov_c20422	0	No	No	yes
TvMiraNov_c1518_2	6	No	No	no	1
TvMiraNov_c2584_4	6	No	No	yes
TvMiraNov_rep_c16749	0	No	No	yes
TvMiraNov_c3015	0	No	No	yes
TvMiraNov_c8958	0	No	No	yes
TvMiraNov_c7157	0	No	No	yes
TvMiraNov_c387	0	No	No	yes
TvMiraNov_c417	0	Yes	Yes	yes
TvMiraNov_c6829	0	No	No	yes
TvMiraNov_c481	0	No	Yes	yes
TvMiraNov_c549	0	No	No	yes
TvMiraNov_c11472	0	No	No	yes
TvMiraNov_c20467	0	No	No	yes
TvMiraNov_c1538_2	6	No	No	yes
TvMiraNov_c16352	0	No	No	yes
TvMiraNov_c515	1	Yes	Yes	yes
TvMiraNov_c7925	0	No	No	yes
TvMiraNov_c1915_1	0	No	No	yes
TvMiraNov_c4057	0	No	No	yes
TvMiraNov_c5594	0	No	No	yes
TvMiraNov_c16043	0	No	Yes	yes
TvMiraNov_rep_c19462	0	No	No	yes
TvMiraNov_c6117	0	No	No	yes
TvMiraNov_c15879	0	No	No	yes
TvMiraNov_c18583	0	No	No	yes
TvMiraNov_c7787	0	No	No	yes
TvMiraNov_c1438_6	0	No	No	no	1
TvMiraNov_c284	0	No	No	yes
TvMiraNov_c1497_6	7	No	No	yes
TvMiraNov_c465_2	5	No	No	yes
TvMiraNov_c12991	2	No	Yes	yes
TvMiraNov_c3289	1	No	No	yes
TvMiraNov_c454_2	1	No	No	yes
TvMiraNov_c2986	0	No	No	yes
TvMiraNov_c1267	0	No	No	yes
TvMiraNov_c7316	0	No	No	yes
TvMiraNov_c8014	0	No	No	yes
TvMiraNov_rep_c19111_2	2	No	No	yes
TvMiraNov_c19105	0	No	No	yes
TvMiraNov_c7636	0	No	No	yes
TvMiraNov_c19134	0	No	No	yes
TvMiraNov_c7110	0	No	No	yes
TvMiraNov_c1772	0	No	No	yes
TvMiraNov_rep_c19925	0	No	No	yes
TvMiraNov_c974	0	No	No	yes
TvMiraNov_c13072	0	No	No	yes
TvMiraNov_c2194	0	No	Yes	yes
TvMiraNov_c4053	0	No	No	yes
TvMiraNov_c1544	0	No	No	yes
TvMiraNov_c6555	0	No	No	yes
TvMiraNov_c1246	0	No	Yes	yes
TvMiraNov_c17041	0	No	No	yes
TvMiraNov_c1704	0	No	No	yes
TvMiraNov_c979_2	2	No	No	yes
TvMiraNov_c16588	0	No	No	yes
TvMiraNov_c9716	0	No	Yes	yes
TvMiraNov_c2946	0	No	No	yes
TvMiraNov_c3589	0	No	No	yes
TvMiraNov_c1042	1	No	Yes	yes
TvMiraNov_c1057_5	0	No	No	no	1
TvMiraNov_c13126	0	No	No	yes
TvMiraNov_c6008	0	No	No	yes
TvMiraNov_c1404_2	6	No	No	yes
TvMiraNov_c3504_3	5	No	No	yes
TvMiraNov_c1435_3	6	No	No	yes
TvMiraNov_c2060_4	5	No	No	yes
TvMiraNov_c2140_2	0	No	No	no	1
TvMiraNov_c2476_1	4	Yes	No	yes
TvMiraNov_rep_c5369_3	10	No	No	no	1
TvMiraNov_c2863	0	No	No	yes
TvMiraNov_c1318	1	No	No	yes
TvMiraNov_c3697_3	4	No	No	yes
TvMiraNov_rep_c5369_1	9	No	No	no	1
TvMiraNov_rep_c5369_2	9	No	No	no	1
TvMiraNov_c168	0	No	No	no	1
TvMiraNov_rep_c5962	0	No	No	yes
TvMiraNov_c6443	0	No	No	yes
TvMiraNov_c12650	0	No	Yes	yes
TvMiraNov_c979_3	1	Yes	No	yes
TvMiraNov_c1316_2	2	No	No	yes
TvMiraNov_c1438_5	6	No	Yes	yes
TvMiraNov_c5668	0	No	No	yes
TvMiraNov_c25	0	Yes	No	yes
TvMiraNov_c2718_5	6	No	No	yes
TvMiraNov_c2290_2	1	No	No	yes
TvMiraNov_c2607_2	8	Yes	No	yes
TvMiraNov_c1439	0	No	No	yes
TvMiraNov_c9293	0	No	No	yes
TvMiraNov_rep_c19891	0	No	No	yes
TvMiraNov_c1205_3	5	Yes	No	yes
TvMiraNov_c8873	0	No	No	yes
TvMiraNov_c1709	0	No	No	yes
TvMiraNov_c3125	0	No	No	yes
TvMiraNov_c2731_2	6	No	No	yes
TvMiraNov_c3479_4	7	No	No	no	1
TvMiraNov_c1628_8	3	No	Yes	yes
TvMiraNov_c1641_1	1	No	No	yes
TvMiraNov_c5575	0	No	No	yes
TvMiraNov_c5609	0	No	Yes	yes
TvMiraNov_c6877	0	No	No	yes
TvMiraNov_c2584_3	0	No	No	no	1
TvMiraNov_c2474_1	0	No	No	yes
TvMiraNov_c1732_3	0	No	No	no	1
TvMiraNov_c211	0	No	No	yes
TvMiraNov_c138	0	No	No	yes
TvMiraNov_c7706	0	No	No	yes
TvMiraNov_c2651_2	3	No	No	yes
TvMiraNov_c13867	0	No	No	yes
TvMiraNov_c9045	0	No	No	yes
TvMiraNov_c304_1	0	No	No	yes
TvMiraNov_c310_2	1	No	No	yes
TvMiraNov_c3479_2	0	No	No	no	1
TvMiraNov_c2651_3	0	Yes	Yes	yes
TvMiraNov_c231_1	0	No	No	yes
TvMiraNov_c441	0	No	Yes	yes
TvMiraNov_rep_c10080	0	No	No	yes
TvMiraNov_c16452	0	No	No	yes
TvMiraNov_c7957	0	No	No	yes
TvMiraNov_c7233	0	No	No	yes
TvMiraNov_c6661	0	No	No	yes
TvMiraNov_c1136_3	6	No	No	yes
TvMiraNov_c17251	0	No	No	yes
TvMiraNov_c3559	0	No	No	yes
TvMiraNov_c10796	1	No	No	yes
TvMiraNov_c791_1	0	No	Yes	yes
TvMiraNov_c3396_1	2	No	No	yes
TvMiraNov_rep_c19132	0	No	No	yes
TvMiraNov_c8136	0	No	No	yes
TvMiraNov_c11836	0	No	No	yes
TvMiraNov_c9129	0	No	No	yes
TvMiraNov_c2056	0	No	No	yes
TvMiraNov_c2450_4	0	No	No	yes
TvMiraNov_c1966	1	No	No	yes
TvMiraNov_c16743	0	No	No	yes
TvMiraNov_c953	0	No	No	yes
TvMiraNov_c2731_1	7	Yes	No	yes
TvMiraNov_c7620	0	No	No	yes
TvMiraNov_c16396	0	No	No	yes
TvMiraNov_c5978	0	No	No	yes
TvMiraNov_c18101	0	No	No	yes
TvMiraNov_c19555	0	No	No	yes
TvMiraNov_c21150	0	No	No	yes
TvMiraNov_c1938	0	No	No	yes
TvMiraNov_c7861	0	No	No	yes
TvMiraNov_c2980	0	Yes	Yes	yes
TvMiraNov_c3635	0	No	No	yes
TvMiraNov_c11295	0	No	No	yes
TvMiraNov_c1791_1	3	No	Yes	yes
TvMiraNov_c2584_5	3	No	No	yes
TvMiraNov_rep_c5466_1	0	No	No	yes
TvMiraNov_c6774	0	No	No	yes
TvMiraNov_c17648	0	No	No	yes
TvMiraNov_c9005	0	No	No	yes
TvMiraNov_c7721	0	No	No	yes
TvMiraNov_c1506_1	3	No	No	yes
TvMiraNov_c6412	4	No	No	yes
TvMiraNov_rep_c9449	0	No	Yes	yes
TvMiraNov_c3556	0	No	No	yes
TvMiraNov_c7692	0	No	No	yes
TvMiraNov_c9591	0	No	Yes	yes
TvMiraNov_c1269_2	3	No	No	yes
TvMiraNov_c7_2	5	No	No	yes
TvMiraNov_c2584_6	3	No	No	yes
TvMiraNov_c2963_3	3	No	No	yes
TvMiraNov_c12076	0	No	No	yes
TvMiraNov_c4134	0	No	No	yes
TvMiraNov_c5758	0	No	No	yes
TvMiraNov_c533	0	Yes	Yes	yes
TvMiraNov_c1965_2	7	No	No	yes
TvMiraNov_rep_c5553	1	No	No	yes
TvMiraNov_c2400	0	No	No	yes
TvMiraNov_c14395	0	No	No	yes
TvMiraNov_c2190_1	0	No	No	no	1
TvMiraNov_c179_1	2	No	No	yes
TvMiraNov_c2274_2	2	No	Yes	yes
TvMiraNov_c1624_1	0	No	No	no	1
TvMiraNov_rep_c19567	0	No	Yes	yes
TvMiraNov_c6195	0	No	No	yes
TvMiraNov_c3119_1	1	No	No	yes
TvMiraNov_c7093	0	No	No	yes
TvMiraNov_c1780	2	No	No	yes
TvMiraNov_c2865	1	No	No	yes
TvMiraNov_rep_c21338	0	No	No	yes
TvMiraNov_c221_1	0	No	No	yes
TvMiraNov_c2518_2	0	No	No	yes
TvMiraNov_c2290_1	0	No	No	yes
TvMiraNov_c446_2	3	No	No	yes
TvMiraNov_c18097	0	No	No	yes
TvMiraNov_c1482_1	3	No	No	yes
TvMiraNov_c15088	0	No	No	yes
TvMiraNov_c53	0	Yes	Yes	yes
TvMiraNov_c4863	0	No	No	yes
TvMiraNov_c704	0	No	No	yes
TvMiraNov_c10127	0	No	No	yes
TvMiraNov_c5953_1	0	No	No	yes
TvMiraNov_c2022_3	0	No	No	no	1
TvMiraNov_c1148_3	5	No	No	yes
TvMiraNov_c15737	0	No	No	yes
TvMiraNov_c14494	0	No	No	yes
TvMiraNov_c16111	0	No	No	yes
TvMiraNov_c535_1	1	No	No	yes
TvMiraNov_c2931_3	3	Yes	No	yes
TvMiraNov_c1598_4	7	No	No	yes
TvMiraNov_c1771_1	5	No	No	yes
TvMiraNov_c1598_2	0	No	No	no	1
TvMiraNov_c1598_3	5	No	No	yes
TvMiraNov_c3584	0	No	No	yes
TvMiraNov_c10756	0	No	No	yes
TvMiraNov_rep_c5257_2	8	No	No	no	1
TvMiraNov_c2454_4	5	No	No	no	1
TvMiraNov_c1231_5	6	No	No	yes
TvMiraNov_c1435_2	6	No	No	yes
TvMiraNov_rep_c5257_3	8	No	No	no	1
TvMiraNov_rep_c9039	0	No	Yes	yes
TvMiraNov_c13416	0	No	No	yes
TvMiraNov_c8934	0	No	No	yes
TvMiraNov_c18166	1	No	No	yes
TvMiraNov_rep_c5257_1	8	No	No	no	1
TvMiraNov_c1391_1	1	No	No	yes
TvMiraNov_c7774	0	No	No	yes
TvMiraNov_c13777	0	No	No	yes
TvMiraNov_c1364_1	7	No	No	no	1
TvMiraNov_c465_3	0	No	No	yes
TvMiraNov_c6257	0	No	No	yes
TvMiraNov_c260	0	Yes	No	yes
TvMiraNov_c153_2	0	No	No	yes
TvMiraNov_c6732	0	No	No	yes
TvMiraNov_c3992	1	No	Yes	yes
TvMiraNov_c18659	0	No	No	yes
TvMiraNov_c3208	0	No	No	yes
TvMiraNov_c16601	0	No	No	yes
TvMiraNov_c1744	0	No	No	yes
TvMiraNov_c1460_1	6	No	No	yes
TvMiraNov_c5044	0	No	No	yes
TvMiraNov_c5821	0	No	No	yes
TvMiraNov_c495_4	0	No	No	yes
TvMiraNov_c1965_3	5	No	No	no	1
TvMiraNov_c14023	0	No	No	yes
TvMiraNov_c2710	0	No	Yes	yes
TvMiraNov_c12776	0	No	No	yes
TvMiraNov_c8350	0	No	No	yes
TvMiraNov_c1188_1	0	No	No	yes
TvMiraNov_rep_c5466_2	0	No	No	yes
TvMiraNov_c1085_3	0	No	No	no	1
TvMiraNov_c3871	1	No	No	yes
TvMiraNov_c18579	0	No	No	yes
TvMiraNov_c12769	0	No	No	yes
TvMiraNov_c554	0	No	Yes	yes
TvMiraNov_c362_1	2	No	No	yes
TvMiraNov_rep_c20773	0	No	No	yes
TvMiraNov_c10365	0	No	No	yes
TvMiraNov_c17400	0	No	No	yes
TvMiraNov_c17851	0	No	No	yes	x
TvMiraNov_c12161	0	No	No	yes
TvMiraNov_c11267	0	No	No	yes
TvMiraNov_c1714_1	2	Yes	Yes	yes
TvMiraNov_c1649_1	0	No	No	yes
TvMiraNov_c2685	0	No	No	yes
TvMiraNov_c5449	0	No	No	yes
TvMiraNov_c217	0	No	No	yes
TvMiraNov_c3243	0	No	No	yes
TvMiraNov_c1818_1	3	No	No	yes
TvMiraNov_c3504_2	4	No	Yes	yes
TvMiraNov_c2326_1	2	No	No	yes
TvMiraNov_c12629	0	No	No	yes
TvMiraNov_c6676	0	No	No	yes
TvMiraNov_rep_c11963	0	No	No	yes
TvMiraNov_c2147	0	No	No	yes
TvMiraNov_c5776	0	No	No	yes
TvMiraNov_c12119	0	No	No	yes
TvMiraNov_c1732_4	3	No	Yes	yes
TvMiraNov_c495_2	1	No	Yes	no	1
TvMiraNov_c1732_1	0	No	No	no	1
TvMiraNov_c109	0	No	No	yes
TvMiraNov_c11322	0	No	Yes	yes
TvMiraNov_c4690	0	No	No	yes
TvMiraNov_c3779	0	No	No	yes
TvMiraNov_c3504_1	6	No	No	yes
TvMiraNov_c1188_2	0	No	No	yes
TvMiraNov_c2222	0	No	Yes	yes
TvMiraNov_c15721	0	No	No	yes
TvMiraNov_c1322_2	4	No	No	yes
TvMiraNov_c820_1	2	No	No	yes
TvMiraNov_rep_c5588_1	5	No	No	no	1
TvMiraNov_c1223_1	1	No	No	yes
TvMiraNov_c429	0	No	No	yes
TvMiraNov_c15691	0	No	No	yes
TvMiraNov_c7205	0	No	No	yes
TvMiraNov_c9926	0	No	No	yes
TvMiraNov_c8927	0	No	No	yes
TvMiraNov_c1087	0	No	No	yes
TvMiraNov_c2344	0	No	No	yes
TvMiraNov_c5852	0	No	No	yes
TvMiraNov_c1438_4	3	No	No	yes
TvMiraNov_c2529_6	4	No	No	yes
TvMiraNov_c801_1	0	No	No	yes
TvMiraNov_c1628_5	5	Yes	No	yes
TvMiraNov_c2931_4	3	No	Yes	yes
TvMiraNov_c1573	0	No	Yes	yes
TvMiraNov_c6271	0	No	No	yes
TvMiraNov_c13530	0	No	No	yes
TvMiraNov_c11241	0	No	No	yes
TvMiraNov_c11133	0	No	No	yes
TvMiraNov_c7331_2	3	No	No	yes
TvMiraNov_c2718_6	1	No	No	yes
TvMiraNov_c9848	0	No	No	yes
TvMiraNov_c11544	0	No	No	yes
TvMiraNov_c7197	0	No	No	yes
TvMiraNov_c584	0	No	No	yes
TvMiraNov_c7076	0	No	No	yes
TvMiraNov_c12697	0	No	No	yes
TvMiraNov_c392_1	5	No	No	yes
TvMiraNov_c1360_2	0	No	No	yes
TvMiraNov_c70_1	1	No	No	yes
TvMiraNov_c2154_1	5	No	No	yes
TvMiraNov_c11971	0	No	No	yes
TvMiraNov_c14527	0	No	No	yes
TvMiraNov_c996_4	1	No	No	yes
TvMiraNov_c300_2	0	No	Yes	yes
TvMiraNov_c5_1	3	No	No	yes
TvMiraNov_c1538_1	0	No	No	yes
TvMiraNov_c6170	0	No	No	yes
TvMiraNov_c14489	0	No	Yes	yes
TvMiraNov_c366	0	No	No	yes
TvMiraNov_c10434	0	No	No	yes
TvMiraNov_c940_1	2	No	No	yes
TvMiraNov_c347_1	1	No	No	yes
TvMiraNov_c2963_2	4	Yes	No	yes
TvMiraNov_rep_c19067	0	No	No	yes
TvMiraNov_c8456	0	No	No	yes
TvMiraNov_c1348	0	No	No	yes
TvMiraNov_c19133	0	No	No	yes
TvMiraNov_c17168	0	No	No	yes
TvMiraNov_c1598_1	0	No	No	no	1
TvMiraNov_c4055_1	0	No	No	yes
TvMiraNov_c780_1	1	No	Yes	yes
TvMiraNov_c1497_5	0	No	No	no	1
TvMiraNov_c6536	0	No	No	yes
TvMiraNov_c7125	0	No	No	yes
TvMiraNov_c7968	0	No	No	yes
TvMiraNov_c2188_2	0	No	No	no	1
TvMiraNov_c1350_1	2	No	Yes	yes
TvMiraNov_c1136_2	6	No	No	yes
TvMiraNov_c15190	0	No	No	yes
TvMiraNov_c1576_1	6	No	No	yes
TvMiraNov_c3504_4	6	No	No	yes
TvMiraNov_c2450_1	0	No	No	yes
TvMiraNov_c727_1	4	No	No	yes
TvMiraNov_c9574	0	No	No	yes
TvMiraNov_c14810	0	No	No	yes
TvMiraNov_c153_1	1	No	No	yes
TvMiraNov_c2022_4	4	No	No	yes
TvMiraNov_rep_c5514_1	2	No	No	yes
TvMiraNov_c3504_5	4	No	No	yes
TvMiraNov_c354_1	0	No	No	yes
TvMiraNov_c3697_1	6	No	No	yes

## Sheet: Sumary Table
Species Specific proteins	Predicted TMH+GPI+Singal P	TMH+GPI	TMH+Signal P	GPI + Signal P	Only TMH	only GPI	only Signal P	No TMH+GPI+SingalP	Total
Present in Y486 genome	2	14	20	9	110	3	36	335	529
American Origin (not in Y486 reference genome)	0	2	1	0	19	0	0	19	41
Total	2	16	21	9	129	3	36	354	570
