# Supplementary material for: Transcriptome analysis of the bloodstream stage from the parasite Trypanosoma vivax
Source: BMC Genomics. 2013 Mar 5;14:149. doi: 10.1186/1471-2164-14-149 (PMC4007602; doi:10.1186/1471-2164-14-149)
Supplement: Additional file 10: Table S6 — Group of genes having high expression levels (rpkm > average, 3 SD) and low GC3 frequency. MASP and ribosomal genes in T. cruzi. [file 1471-2164-14-149-S10.xls]

## Sheet: High Exp. Low GC3 T. brucei
Table S6
Gene ID	GC3	rpkm		Gene Product
Tb427.02.5910	0.562914	282.456		40S ribosomal protein S13, putative
Tb427.04.1790	0.573805	341.212		ribosomal protein L3, putative
Tb427.04.4620	0.563291	101.751		cytochrome oxidase subunit VIII
Tb427.05.2160	0.577778	311.111		hypothetical protein, conserved
Tb427.05.2170	0.555556	318.691		hypothetical protein, conserved
Tb427.05.2200	0.57037	319.037		hypothetical protein, conserved
Tb427.05.2230	0.57037	319.037		hypothetical protein, conserved
Tb427.05.2260	0.574627	336.469		hypothetical protein, conserved
Tb427.06.450	0.404762	1024.51
Tb427.06.480	0.403361	1072.39
Tb427.06.510	0.46087	1657.19		GPEET2 procyclin precursor
Tb427.06.5120	0.462963	150.864		60S acidic ribosomal protein P2, putative
Tb427.06.5130	0.462963	150.864		60S acidic ribosomal protein P2, putative
Tb427.06.520	0.407692	1256.26		EP3-2 procyclin
Tb427.07.2980	0.554974	171.727		hypothetical protein, conserved
Tb427.07.3020	0.554974	171.727		hypothetical protein, conserved
Tb427.08.5440	0.547945	104.961		flagellar calcium-binding protein
Tb427.08.5465	0.550459	108.828		flagellar calcium-binding protein
Tb427.08.5470	0.545064	101.139		flagellar calcium-binding protein
Tb427.10.10250	0.372093	1153.95		EP2 procyclin
Tb427.10.10260	0.352518	1122.98		EP1 procyclin
Tb427.10.10280	0.415741	625.309		microtubule-associated protein, putative
Tb427.10.10360	0.5301	151.285		microtubule-associated protein, putative
Tb427.10.10450	0.453552	301.056		hypothetical protein
Tb427.10.15120	0.569536	279.21		40S ribosomal protein S13, putative
Tb427.10.3370	0.408696	393.826		60S acidic ribosomal protein P2, putative
Tb427.10.3380	0.408696	393.826		60S acidic ribosomal protein P2, putative
Tb427.10.7180	0.4551	501.087		cysteine-rich, acidic integral membrane protein precursor
Tb427.10.8490	0.533962	157.371		glucose transporter, putative
Tb427.10.8500	0.534972	155.754		glucose transporter, putative
Tb427.10.8510	0.533962	157.371		glucose transporter, putative
Tb427.10.8520	0.533962	157.371		glucose transporter, putative
Tb427.10.8530	0.533962	157.371		glucose transporter
Tb427.10.9080	0.514821	120.535		pteridine transporter, putative
Tb427tmp.01.1680	0.579186	171.603		polyubiquitin, putative
Tb427tmp.02.3760	0.458716	201.131		hypothetical protein, conserved
Tb427tmp.02.3770	0.460993	190.372		hypothetical protein, conserved
Tb427tmp.03.0410	0.54491	132.634		eukaryotic translation initiation factor 5a, putative
Tb427tmp.160.4200	0.570175	150.994		60S acidic ribosomal protein, putative
Tb427tmp.160.4250	0.53	102.216		tryparedoxin peroxidase
Tb427tmp.160.4280	0.53	102.216		tryparedoxin peroxidase
Tb427tmp.160.4560	0.535802	107.901		arginine kinase
Tb427tmp.160.4570	0.574124	110.601		arginine kinase
Tb427tmp.160.4590	0.568627	113.454		arginine kinase
Tb427tmp.211.0120	0.539683	172.38		nascent polypeptide associated complex subunit, putative
Tb427tmp.211.0130	0.539683	172.38		nascent polypeptide associated complex subunit, putative
Tb427tmp.211.2730	0.536885	162.527		Gim5A protein
Tb427tmp.211.2740	0.545455	153.085		Gim5B protein
Tb427tmp.244.0810	0.553571	1169.91		hypothetical protein
Tb427tmp.42.0005	0.569767	50.055		histone H1, putative
Tb427tmp.42.0007	0.571429	129.523		histone H1, putative

## Sheet: High Exp. Low GC3. T. vivax
Gene ID	GC3	rpkm		Gene Product
TvY486_0000240	0.595703	269.34		leucine-rich repeat protein
TvY486_0003530	0.55379	114.83		retrotransposon hot spot (RHS) protein, putative
TvY486_0014070	0.52	71.9		peptidase M8, putative
TvY486_0016570	0.599359	158.59		leucine-rich repeat protein, putative
TvY486_0016580	0.587758	120.22		leucine-rich repeat protein, putative
TvY486_0020300	0.570833	209.84		cellulosomal scaffoldin anchoring protein, putative
TvY486_0021280	0.583615	53.25		leucine-rich repeat protein, putative
TvY486_0029610	0.581981	729.86		expression site-associated gene 4 (ESAG4) protein, putative receptor-type adenylate cyclase, putative
TvY486_0039440	0.393075	54.74		cAMP-specific phosphodiesterase
TvY486_0042850	0.57716	385.35		lysosomal/endosomal membrane protein, putative
TvY486_0101320	0.536709	268.16		aminoacylase, putative
TvY486_0302840	0.497207	248.34		ADP ribosylation factor 3, putative
TvY486_0303158	0.524138	300.45
TvY486_0303640	0.573643	193.85		40S ribosomal protein S15a, putative
Table S6
TvY486_0401510	0.589783	1100.15		ribosomal protein L3, putative, (fragment)
TvY486_0401870	0.594835	3818.83		antigenic protein, putative, (fragment)
TvY486_0401980	0.566667	495.37		ribosomal protein L35A, putative
TvY486_0404360	0.592771	255.68		calreticulin, putative
TvY486_0500710	0.57561	139.42		60S ribosomal protein L2, putative, (fragment) 60S ribosomal protein L8, putative, (fragment)
TvY486_0501280	0.504587	292.13		60S acidic ribosomal protein, putative
TvY486_0601720	0.515152	389.72		4-methyl-5(beta-hydroxyethyl)-thiazole monophosphate synthesis protein, putative
TvY486_0604300	0.57931	185.07		40S ribosomal protein S14
TvY486_0604430	0.592593	337.12		60S acidic ribosomal protein P2, putative
TvY486_0604440	0.583333	50.2		60S acidic ribosomal protein P2, putative
TvY486_0700070	0.5625	326.08		40S ribosomal protein S33, putative
TvY486_0700080	0.527607	265.35		40S ribosomal protein S33, putative
TvY486_0903590	0.568254	282.99		RNA-binding protein, putative
TvY486_0907470	0.564593	245.82		ribosomal protein L15, putative
TvY486_0907480	0.559633	221.27		ribosomal protein L36, putative
TvY486_1001600	0.559633	650.31		ribosomal proteins L36, putative
TvY486_1007165	0.566038	117.28		40S ribosomal protein S24E, putative, (fragment)
TvY486_1007240	0.586387	287.08		succinyl-CoA ligase [GDP-forming] beta-chain, putative
TvY486_1008320	0.472603	651.7		40S ribosomal protein S12, putative
TvY486_1012330	0.593023	329.71		60S ribosomal protein L34, putative
TvY486_1013580	0.569514	51.83		transporter, putative, (fragment)
TvY486_1013590	0.578788	299.83		pyruvate kinase 1, putative, (fragment)
TvY486_1014490	0.564103	234.29		40S ribosomal protein S13, putative
TvY486_1100080	0.571429	411.25		DNA-directed RNA polymerase subunit, putative, (fragment)
TvY486_1100590	0.473054	502.54		eukaryotic translation initiation factor 5a, putative
TvY486_1103320	0.588785	484.42		60S ribosomal protein L44
TvY486_1104380	0.503448	266.08		40S ribosomal protein S12, putative
TvY486_1108430	0.572414	438.34		40S ribosomal protein S14, putative
TvY486_1110340	0.578431	490.38		nascent polypeptide associated complex alpha subunit, putative
TvY486_1116280	0.445255	260.25		Tb-291 membrane associated protein, putative, (fragment) membrane associated protein, putative, (fragment)
TvY486_1116970	0.532468	462.11		nucleoside diphosphate kinase, putative
TvY486_1117190	0.552189	306.67		60S ribosomal protein, putative

## Sheet: T.cruzi MASP GC3
Gene	GC3	Expression (rpkm)	Product
Tc00.1047053507957.200	0.191288	686.2	mucin-associated_surface_protein_(MASP)__putative
Tc00.1047053506763.260	0.194389	969.9	mucin-associated_surface_protein_(MASP)__putative
Tc00.1047053509699.140	0.200787	474.4	mucin-associated_surface_protein_(MASP__pseudogene)__putative
Tc00.1047053504239.220	0.202756	692.2	mucin-associated_surface_protein_(MASP)__putative
Tc00.1047053506269.40	0.203196	722.2	mucin-associated_surface_protein_(MASP)__putative
Tc00.1047053504039.180	0.208333	739.7	mucin-associated_surface_protein_(MASP)__putative
Tc00.1047053506599.50	0.21039	1118.6	mucin-associated_surface_protein_(MASP)__putative
Tc00.1047053506599.330	0.210773	841.5	mucin-associated_surface_protein_(MASP)__putative
Tc00.1047053510377.134	0.222698	1031.4	mucin-associated_surface_protein_(MASP)__putative
Tc00.1047053507957.179	0.224944	766.8	mucin-associated_surface_protein_(MASP)__putative
Tc00.1047053506133.61	0.245614	1022.5	mucin-associated_surface_protein_(MASP)__putative
Tc00.1047053511173.24	0.261092	98.9	mucin-associated_surface_protein_(MASP)__putative
Tc00.1047053510275.306	0.264151	321.6	mucin-associated_surface_protein_(MASP__pseudogene)__putative
Tc00.1047053508125.14	0.267544	64.3	mucin-associated_surface_protein_(MASP)__putative
Tc00.1047053510011.9	0.273616	411.5	mucin-associated_surface_protein_(MASP)__putative
Tc00.1047053510213.39	0.274102	104.5	mucin-associated_surface_protein_(MASP)__putative
Tc00.1047053510275.370	0.285319	219.7	mucin-associated_surface_protein_(MASP)__putative
Tc00.1047053503699.19	0.291242	211.8	mucin-associated_surface_protein_(MASP)__putative
Tc00.1047053506813.29	0.292279	187.5	mucin-associated_surface_protein_(MASP)__putative
Tc00.1047053508159.50	0.297143	169.5	mucin-associated_surface_protein_(MASP__pseudogene)__putative
Tc00.1047053511451.59	0.298013	124.1	mucin-associated_surface_protein_(MASP)__putative
Tc00.1047053508163.50	0.299145	141.5	mucin-associated_surface_protein_(MASP)__putative
Tc00.1047053511083.30	0.299213	227	mucin-associated_surface_protein_(MASP)__putative
Tc00.1047053508161.30	0.30226	374.7	mucin-associated_surface_protein_(MASP)__putative
Tc00.1047053508165.420	0.304843	348.5	mucin-associated_surface_protein_(MASP)__putative
Tc00.1047053510279.140	0.305556	216.6	mucin-associated_surface_protein_(MASP)__putative
Tc00.1047053506741.90	0.312312	321.3	mucin-associated_surface_protein_(MASP)__putative
Tc00.1047053511613.90	0.315	104.1	mucin-associated_surface_protein_(MASP)__putative
Tc00.1047053509093.10	0.315534	208.7	mucin-associated_surface_protein_(MASP)__putative
Tc00.1047053508047.20	0.316667	189.8	mucin-associated_surface_protein_(MASP)__putative
Tc00.1047053507237.120	0.316708	105.5	mucin-associated_surface_protein_(MASP)__putative
Tc00.1047053511595.30	0.318421	257.8	mucin-associated_surface_protein_(MASP)__putative
Tc00.1047053510107.30	0.319444	191.6	mucin-associated_surface_protein_(MASP)__putative
Tc00.1047053511797.120	0.319444	110.3	mucin-associated_surface_protein_(MASP)__putative
Tc00.1047053510085.60	0.319672	244	mucin-associated_surface_protein_(MASP)__putative
Tc00.1047053503633.11	0.320896	252.4	mucin-associated_surface_protein_(MASP)__putative
Tc00.1047053509325.10	0.321285	234.2	mucin-associated_surface_protein_(MASP)__putative
Tc00.1047053508071.60	0.321429	224.8	mucin-associated_surface_protein_(MASP)__putative
Tc00.1047053509631.80	0.321678	89.3	mucin-associated_surface_protein_(MASP)__putative
Tc00.1047053508453.10	0.322129	332.3	mucin-associated_surface_protein_(MASP)__putative
Tc00.1047053506067.198	0.323789	135	mucin-associated_surface_protein_(MASP__pseudogene)__putative
Tc00.1047053511791.10	0.325444	110.4	mucin-associated_surface_protein_(MASP)__putative
Tc00.1047053507987.30	0.32618	137.3	mucin-associated_surface_protein_(MASP)__putative
Tc00.1047053508165.300	0.327273	235.3	mucin-associated_surface_protein_(MASP)__putative
Tc00.1047053506973.5	0.327338	151	mucin-associated_surface_protein_(MASP)__putative
Tc00.1047053508167.29	0.330275	47.4	mucin-associated_surface_protein_(MASP)__putative
Tc00.1047053511593.60	0.330601	285.9	mucin-associated_surface_protein_(MASP)__putative
Tc00.1047053510497.114	0.332645	126.7	mucin-associated_surface_protein_(MASP__pseudogene)__putative
Tc00.1047053507955.20	0.333333	361.1	mucin-associated_surface_protein_(MASP)__putative
Tc00.1047053508227.40	0.333333	121.9	mucin-associated_surface_protein_(MASP)__putative
Tc00.1047053511173.309	0.334184	113.9	mucin-associated_surface_protein_(MASP__pseudogene)__putative
Tc00.1047053509373.30	0.336207	217.4	mucin-associated_surface_protein_(MASP__pseudogene)__putative
Tc00.1047053511183.360	0.337243	148.5	mucin-associated_surface_protein_(MASP)__putative
Tc00.1047053511117.60	0.338936	311.8	mucin-associated_surface_protein_(MASP__pseudogene)__putative
Tc00.1047053508165.210	0.338942	116.1	mucin-associated_surface_protein_(MASP)__putative
Tc00.1047053510269.50	0.339943	164.3	mucin-associated_surface_protein_(MASP)__putative
Tc00.1047053506967.50	0.341176	207.8	mucin-associated_surface_protein_(MASP)__putative
Tc00.1047053511785.10	0.342262	103.1	mucin-associated_surface_protein_(MASP)__putative
Tc00.1047053503665.30	0.342776	237.9	mucin-associated_surface_protein_(MASP)__putative
Tc00.1047053508147.150	0.342784	88.4	mucin-associated_surface_protein_(MASP)__putative
Tc00.1047053508293.140	0.342857	266.6	mucin-associated_surface_protein_(MASP)__putative
Tc00.1047053508109.10	0.342949	145.2	mucin-associated_surface_protein_(MASP)__putative
Tc00.1047053508165.30	0.34359	90.5	mucin-associated_surface_protein_(MASP)__putative
Tc00.1047053511061.51	0.343653	172.3	mucin-associated_surface_protein_(MASP)__putative
Tc00.1047053503875.30	0.344262	42.9	mucin-associated_surface_protein_(MASP)__putative
Tc00.1047053511603.250	0.345109	83.3	mucin-associated_surface_protein_(MASP)__putative
Tc00.1047053510191.70	0.345161	64.5	mucin-associated_surface_protein_(MASP)__putative
Tc00.1047053510621.60	0.345361	213	mucin-associated_surface_protein_(MASP)__putative
Tc00.1047053510461.30	0.345622	107.5	mucin-associated_surface_protein_(MASP)__putative
Tc00.1047053510463.120	0.345946	501.8	mucin-associated_surface_protein_(MASP)__putative
Tc00.1047053510013.260	0.346154	201.7	mucin-associated_surface_protein_(MASP)__putative
Tc00.1047053506423.10	0.346154	441	mucin-associated_surface_protein_(MASP)__putative
Tc00.1047053508165.410	0.346821	181.1	mucin-associated_surface_protein_(MASP)__putative
Tc00.1047053506969.10	0.347722	103.9	mucin-associated_surface_protein_(MASP__pseudogene)__putative
Tc00.1047053510279.60	0.347826	232.8	mucin-associated_surface_protein_(MASP)__putative
Tc00.1047053507731.10	0.348387	225.8	mucin-associated_surface_protein_(MASP)__putative
Tc00.1047053508289.9	0.348703	453.4	mucin-associated_surface_protein_(MASP)__putative
Tc00.1047053510013.170	0.348837	365.8	mucin-associated_surface_protein_(MASP)__putative
Tc00.1047053511449.30	0.34901	276.4	mucin-associated_surface_protein_(MASP)__putative
Tc00.1047053510275.190	0.35	172.5	mucin-associated_surface_protein_(MASP)__putative
Tc00.1047053510621.20	0.35	116.6	mucin-associated_surface_protein_(MASP)__putative
Tc00.1047053510191.10	0.350515	88.4	mucin-associated_surface_protein_(MASP)__putative
Tc00.1047053506067.240	0.350877	738.3	mucin-associated_surface_protein_(MASP)__putative
Tc00.1047053508389.130	0.35101	180.1	mucin-associated_surface_protein_(MASP)__putative
Tc00.1047053511607.40	0.35101	62.2	mucin-associated_surface_protein_(MASP)__putative
Tc00.1047053506971.10	0.351351	172.4	mucin-associated_surface_protein_(MASP)__putative
Tc00.1047053511377.30	0.351474	207.8	mucin-associated_surface_protein_(MASP)__putative
Tc00.1047053504737.20	0.352564	227.5	mucin-associated_surface_protein_(MASP__pseudogene)__putative
Tc00.1047053510463.90	0.3531	454.6	mucin-associated_surface_protein_(MASP)__putative
Tc00.1047053506609.70	0.354005	68	mucin-associated_surface_protein_(MASP)__putative
Tc00.1047053504039.200	0.354217	100.4	mucin-associated_surface_protein_(MASP)__putative
Tc00.1047053511603.160	0.354286	227.6	mucin-associated_surface_protein_(MASP)__putative
Tc00.1047053506767.70	0.355623	94.2	mucin-associated_surface_protein_(MASP)__putative
Tc00.1047053505949.20	0.356796	217.6	mucin-associated_surface_protein_(MASP)__putative
Tc00.1047053510465.110	0.357314	102.3	mucin-associated_surface_protein_(MASP__pseudogene)__putative
Tc00.1047053510015.30	0.35814	133.3	mucin-associated_surface_protein_(MASP)__putative
Tc00.1047053510017.59	0.359081	80.7	mucin-associated_surface_protein_(MASP)__putative
Tc00.1047053508163.140	0.359307	94.5	mucin-associated_surface_protein_(MASP)__putative
Tc00.1047053511197.60	0.359813	77.1	mucin-associated_surface_protein_(MASP)__putative
Tc00.1047053508541.90	0.36	301.1	mucin-associated_surface_protein_(MASP)__putative
Tc00.1047053506967.70	0.360202	83.1	mucin-associated_surface_protein_(MASP)__putative
Tc00.1047053448661.10	0.360248	312.6	mucin-associated_surface_protein_(MASP)__putative
Tc00.1047053510279.120	0.360704	148.5	mucin-associated_surface_protein_(MASP)__putative
Tc00.1047053511173.180	0.361111	117.8	mucin-associated_surface_protein_(MASP)__putative
Tc00.1047053507729.50	0.361111	333.3	mucin-associated_surface_protein_(MASP)__putative
Tc00.1047053507959.110	0.361644	141.5	mucin-associated_surface_protein_(MASP)__putative
Tc00.1047053510463.140	0.362667	397.3	mucin-associated_surface_protein_(MASP)__putative
Tc00.1047053511595.50	0.363144	169.8	mucin-associated_surface_protein_(MASP__pseudogene)__putative
Tc00.1047053508745.20	0.363171	469.7	mucin-associated_surface_protein_(MASP)__putative
Tc00.1047053506667.80	0.363946	104.3	mucin-associated_surface_protein_(MASP)__putative
Tc00.1047053510213.9	0.364341	166.8	mucin-associated_surface_protein_(MASP)__putative
Tc00.1047053510463.259	0.365782	188.7	mucin-associated_surface_protein_(MASP)__putative
Tc00.1047053511593.30	0.36612	198.5	mucin-associated_surface_protein_(MASP)__putative
Tc00.1047053506973.30	0.366242	205.9	mucin-associated_surface_protein_(MASP)__putative
Tc00.1047053510017.30	0.366255	52.1	mucin-associated_surface_protein_(MASP__pseudogene)__putative
Tc00.1047053509081.150	0.366492	80.2	mucin-associated_surface_protein_(MASP)__putative
Tc00.1047053508747.5	0.366559	282.9	mucin-associated_surface_protein_(MASP)__putative
Tc00.1047053511183.600	0.367292	225.2	mucin-associated_surface_protein_(MASP__pseudogene)__putative
Tc00.1047053506269.50	0.367403	116.9	mucin-associated_surface_protein_(MASP__pseudogene)__putative
Tc00.1047053508165.350	0.367816	182.9	mucin-associated_surface_protein_(MASP)__putative
Tc00.1047053506277.30	0.367978	203.1	mucin-associated_surface_protein_(MASP__pseudogene)__putative
Tc00.1047053506599.80	0.36802	75.2	mucin-associated_surface_protein_(MASP)__putative
Tc00.1047053510475.100	0.368421	301.9	mucin-associated_surface_protein_(MASP)__putative
Tc00.1047053509291.20	0.36875	356.2	mucin-associated_surface_protein_(MASP)__putative
Tc00.1047053510013.290	0.368771	398.6	mucin-associated_surface_protein_(MASP)__putative
Tc00.1047053511593.80	0.368852	250.4	mucin-associated_surface_protein_(MASP)__putative
Tc00.1047053511373.30	0.370149	366.1	mucin-associated_surface_protein_(MASP)__putative
Tc00.1047053503783.34	0.370166	159.3	mucin-associated_surface_protein_(MASP__pseudogene)__putative
Tc00.1047053506667.40	0.370242	183.3	mucin-associated_surface_protein_(MASP)__putative
Tc00.1047053510275.60	0.37037	104	mucin-associated_surface_protein_(MASP)__putative
Tc00.1047053511063.130	0.371191	144	mucin-associated_surface_protein_(MASP)__putative
Tc00.1047053504201.50	0.371287	128.7	mucin-associated_surface_protein_(MASP)__putative
Tc00.1047053507859.60	0.371875	145.8	mucin-associated_surface_protein_(MASP)__putative
Tc00.1047053511373.10	0.373418	300.6	mucin-associated_surface_protein_(MASP__pseudogene)__putative
Tc00.1047053511797.200	0.373464	119.5	mucin-associated_surface_protein_(MASP)__putative
Tc00.1047053508163.120	0.373656	118.2	mucin-associated_surface_protein_(MASP__pseudogene)__putative
Tc00.1047053511797.167	0.373887	287.8	mucin-associated_surface_protein_(MASP)__putative
Tc00.1047053504201.40	0.373984	230.3	mucin-associated_surface_protein_(MASP)__putative
Tc00.1047053511149.190	0.374126	248.2	mucin-associated_surface_protein_(MASP__pseudogene)__putative
Tc00.1047053506767.140	0.375	361.4	mucin-associated_surface_protein_(MASP)__putative
Tc00.1047053507957.160	0.375	142.3	mucin-associated_surface_protein_(MASP)__putative
Tc00.1047053511553.140	0.375	86.4	mucin-associated_surface_protein_(MASP)__putative
Tc00.1047053506501.220	0.375342	190.8	mucin-associated_surface_protein_(MASP)__putative
Tc00.1047053508389.154	0.375394	150.3	mucin-associated_surface_protein_(MASP)__putative
Tc00.1047053468217.14	0.375587	43.7	mucin-associated_surface_protein_(MASP)__putative
Tc00.1047053511591.10	0.375701	175	mucin-associated_surface_protein_(MASP)__putative
Tc00.1047053507959.300	0.375817	352.9	mucin-associated_surface_protein_(MASP)__putative
Tc00.1047053510373.119	0.376106	367.2	mucin-associated_surface_protein_(MASP)__putative
Tc00.1047053479481.10	0.376426	216.7	mucin-associated_surface_protein_(MASP)__putative
Tc00.1047053504239.30	0.376906	177.9	mucin-associated_surface_protein_(MASP)__putative
Tc00.1047053506599.240	0.376906	87.1	mucin-associated_surface_protein_(MASP)__putative
Tc00.1047053506879.40	0.376923	298	mucin-associated_surface_protein_(MASP__pseudogene)__putative
Tc00.1047053506767.110	0.377104	142.5	mucin-associated_surface_protein_(MASP)__putative
Tc00.1047053508165.170	0.377129	103.8	mucin-associated_surface_protein_(MASP)__putative
Tc00.1047053510469.10	0.377193	348.9	mucin-associated_surface_protein_(MASP)__putative
Tc00.1047053506267.70	0.377215	99.5	mucin-associated_surface_protein_(MASP)__putative
Tc00.1047053507487.20	0.377282	112.2	mucin-associated_surface_protein_(MASP)__putative
Tc00.1047053506599.170	0.377315	121.1	mucin-associated_surface_protein_(MASP)__putative
Tc00.1047053510463.240	0.377574	243.3	mucin-associated_surface_protein_(MASP)__putative
Tc00.1047053510275.250	0.377717	161.2	mucin-associated_surface_protein_(MASP)__putative
Tc00.1047053506769.30	0.378205	141.7	mucin-associated_surface_protein_(MASP)__putative
Tc00.1047053505949.139	0.378556	389.4	mucin-associated_surface_protein_(MASP__pseudogene)__putative
Tc00.1047053509195.70	0.378973	83.9	mucin-associated_surface_protein_(MASP)__putative
Tc00.1047053506671.10	0.379121	117.2	mucin-associated_surface_protein_(MASP)__putative
Tc00.1047053510021.20	0.379195	125.2	mucin-associated_surface_protein_(MASP)__putative
Tc00.1047053510189.40	0.379455	53.1	mucin-associated_surface_protein_(MASP)__putative
Tc00.1047053397923.10	0.379487	136.7	mucin-associated_surface_protein_(MASP)__putative
Tc00.1047053505025.90	0.379507	83.4	mucin-associated_surface_protein_(MASP)__putative
Tc00.1047053511089.10	0.379518	358.4	mucin-associated_surface_protein_(MASP)__putative
Tc00.1047053506599.390	0.37963	149.6	mucin-associated_surface_protein_(MASP)__putative
Tc00.1047053508389.100	0.380081	348.2	mucin-associated_surface_protein_(MASP)__putative
Tc00.1047053506763.150	0.380342	148.8	mucin-associated_surface_protein_(MASP)__putative
Tc00.1047053511183.200	0.380342	226.4	mucin-associated_surface_protein_(MASP__pseudogene)__putative
Tc00.1047053510553.30	0.380353	122.5	mucin-associated_surface_protein_(MASP)__putative
Tc00.1047053511057.60	0.381381	45	mucin-associated_surface_protein_(MASP)__putative
Tc00.1047053510377.200	0.381443	81.3	mucin-associated_surface_protein_(MASP)__putative
Tc00.1047053510275.340	0.381471	180.7	mucin-associated_surface_protein_(MASP__pseudogene)__putative
Tc00.1047053508151.20	0.381643	74	mucin-associated_surface_protein_(MASP)__putative
Tc00.1047053504239.140	0.382075	279.8	mucin-associated_surface_protein_(MASP__pseudogene)__putative
Tc00.1047053508293.80	0.382184	259.5	mucin-associated_surface_protein_(MASP)__putative
Tc00.1047053510377.450	0.38255	73.8	mucin-associated_surface_protein_(MASP)__putative
Tc00.1047053453767.50	0.382838	398.2	mucin-associated_surface_protein_(MASP)__putative
Tc00.1047053506759.40	0.382932	80.2	mucin-associated_surface_protein_(MASP)__putative
Tc00.1047053510933.90	0.383065	137	mucin-associated_surface_protein_(MASP)__putative
Tc00.1047053503501.70	0.383142	340.9	mucin-associated_surface_protein_(MASP)__putative
Tc00.1047053510209.27	0.383333	138.7	mucin-associated_surface_protein_(MASP)__putative
Tc00.1047053511183.280	0.383784	282.8	mucin-associated_surface_protein_(MASP)__putative
Tc00.1047053511183.530	0.383784	290.9	mucin-associated_surface_protein_(MASP)__putative
Tc00.1047053506499.140	0.383795	230.9	mucin-associated_surface_protein_(MASP)__putative
Tc00.1047053510377.350	0.384106	51.5	mucin-associated_surface_protein_(MASP)__putative
Tc00.1047053510279.330	0.384458	51.8	mucin-associated_surface_protein_(MASP)__putative
Tc00.1047053510279.190	0.384929	77.3	mucin-associated_surface_protein_(MASP)__putative
Tc00.1047053510061.11	0.384956	122.4	mucin-associated_surface_protein_(MASP)__putative
Tc00.1047053511449.80	0.38539	137.6	mucin-associated_surface_protein_(MASP__pseudogene)__putative
Tc00.1047053503827.60	0.385445	198.5	mucin-associated_surface_protein_(MASP)__putative
Tc00.1047053511797.260	0.385455	107.8	mucin-associated_surface_protein_(MASP__pseudogene)__putative
Tc00.1047053511607.90	0.385666	201.3	mucin-associated_surface_protein_(MASP__pseudogene)__putative
Tc00.1047053510497.50	0.385666	645	mucin-associated_surface_protein_(MASP)__putative
Tc00.1047053508541.20	0.385827	355.6	mucin-associated_surface_protein_(MASP)__putative
Tc00.1047053505023.40	0.385827	245.8	mucin-associated_surface_protein_(MASP)__putative
Tc00.1047053507437.10	0.385827	245.8	mucin-associated_surface_protein_(MASP)__putative
Tc00.1047053506269.79	0.385906	109.6	mucin-associated_surface_protein_(MASP__pseudogene)__putative
Tc00.1047053511173.496	0.385965	121.3	mucin-associated_surface_protein_(MASP)__putative
Tc00.1047053508509.51	0.386139	431.2	mucin-associated_surface_protein_(MASP__pseudogene)__putative
Tc00.1047053509699.110	0.386207	151.7	mucin-associated_surface_protein_(MASP)__putative
Tc00.1047053507957.220	0.386266	183.8	mucin-associated_surface_protein_(MASP)__putative
Tc00.1047053506067.110	0.386364	258.4	mucin-associated_surface_protein_(MASP__pseudogene)__putative
Tc00.1047053506799.50	0.386667	327.1	mucin-associated_surface_protein_(MASP)__putative
Tc00.1047053506939.180	0.386935	452.2	mucin-associated_surface_protein_(MASP)__putative
Tc00.1047053510279.310	0.387755	81.6	mucin-associated_surface_protein_(MASP)__putative
Tc00.1047053506763.280	0.38843	53	mucin-associated_surface_protein_(MASP)__putative
Tc00.1047053508389.50	0.388535	266.4	mucin-associated_surface_protein_(MASP)__putative
Tc00.1047053508013.10	0.389034	359.4	mucin-associated_surface_protein_(MASP__pseudogene)__putative
Tc00.1047053510459.20	0.389234	322.2	mucin-associated_surface_protein_(MASP)__putative
Tc00.1047053506969.3	0.389381	44.2	mucin-associated_surface_protein_(MASP)__putative
Tc00.1047053508789.150	0.389831	299.4	mucin-associated_surface_protein_(MASP)__putative
Tc00.1047053509549.20	0.389831	271.1	mucin-associated_surface_protein_(MASP)__putative
Tc00.1047053511607.110	0.390244	137.3	mucin-associated_surface_protein_(MASP)__putative
Tc00.1047053506801.40	0.390374	415.3	mucin-associated_surface_protein_(MASP)__putative
Tc00.1047053506757.150	0.390411	126.7	mucin-associated_surface_protein_(MASP)__putative
Tc00.1047053506767.183	0.390572	156	mucin-associated_surface_protein_(MASP__pseudogene)__putative
Tc00.1047053511603.300	0.390582	170.8	mucin-associated_surface_protein_(MASP)__putative
Tc00.1047053510375.40	0.390909	265.1	mucin-associated_surface_protein_(MASP)__putative
Tc00.1047053508163.230	0.391667	157.4	mucin-associated_surface_protein_(MASP)__putative
Tc00.1047053508165.120	0.391705	246.5	mucin-associated_surface_protein_(MASP)__putative
Tc00.1047053508165.280	0.392116	138.3	mucin-associated_surface_protein_(MASP)__putative
Tc00.1047053510013.230	0.392226	124.8	mucin-associated_surface_protein_(MASP)__putative
Tc00.1047053504039.230	0.392361	108.7	mucin-associated_surface_protein_(MASP)__putative
Tc00.1047053506499.210	0.392405	104	mucin-associated_surface_protein_(MASP)__putative
Tc00.1047053504239.195	0.39267	191.9	mucin-associated_surface_protein_(MASP__pseudogene)__putative
Tc00.1047053506769.80	0.392857	101.1	mucin-associated_surface_protein_(MASP)__putative
Tc00.1047053511553.150	0.392857	153.8	mucin-associated_surface_protein_(MASP)__putative
Tc00.1047053510475.120	0.393035	96.1	mucin-associated_surface_protein_(MASP__pseudogene)__putative
Tc00.1047053508227.20	0.393103	109.1	mucin-associated_surface_protein_(MASP)__putative
Tc00.1047053510371.50	0.393103	139	mucin-associated_surface_protein_(MASP)__putative
Tc00.1047053511091.9	0.39312	468.4	mucin-associated_surface_protein_(MASP)__putative
Tc00.1047053507237.220	0.39322	117.5	mucin-associated_surface_protein_(MASP)__putative
Tc00.1047053511613.10	0.39322	159.3	mucin-associated_surface_protein_(MASP)__putative
Tc00.1047053506879.60	0.393782	507.7	mucin-associated_surface_protein_(MASP)__putative
Tc00.1047053506499.160	0.393855	247.6	mucin-associated_surface_protein_(MASP)__putative
Tc00.1047053507237.270	0.393939	114.4	mucin-associated_surface_protein_(MASP)__putative
Tc00.1047053506951.60	0.394102	99.1	mucin-associated_surface_protein_(MASP)__putative
Tc00.1047053510465.140	0.394191	324.3	mucin-associated_surface_protein_(MASP)__putative
Tc00.1047053508121.110	0.394256	229.7	mucin-associated_surface_protein_(MASP)__putative
Tc00.1047053504039.170	0.394472	133.1	mucin-associated_surface_protein_(MASP__pseudogene)__putative
Tc00.1047053510495.20	0.394608	448.5	mucin-associated_surface_protein_(MASP)__putative
Tc00.1047053503587.10	0.394659	132.5	mucin-associated_surface_protein_(MASP)__putative
Tc00.1047053508011.110	0.394805	328.1	mucin-associated_surface_protein_(MASP)__putative
Tc00.1047053508121.56	0.394834	372.6	mucin-associated_surface_protein_(MASP__pseudogene)__putative
Tc00.1047053506309.30	0.395062	180.2	mucin-associated_surface_protein_(MASP)__putative
Tc00.1047053510207.40	0.395288	244.3	mucin-associated_surface_protein_(MASP)__putative
Tc00.1047053503859.40	0.395506	66.6	mucin-associated_surface_protein_(MASP)__putative
Tc00.1047053506131.140	0.395543	430.8	mucin-associated_surface_protein_(MASP)__putative
Tc00.1047053416605.30	0.395604	384.6	mucin-associated_surface_protein_(MASP)__putative
Tc00.1047053507185.26	0.39576	177.8	mucin-associated_surface_protein_(MASP__pseudogene)__putative
Tc00.1047053508633.30	0.395778	181.1	mucin-associated_surface_protein_(MASP__pseudogene)__putative
Tc00.1047053504239.290	0.395833	208.3	mucin-associated_surface_protein_(MASP)__putative
Tc00.1047053506965.130	0.396088	54.6	mucin-associated_surface_protein_(MASP)__putative
Tc00.1047053511603.500	0.396277	46.9	mucin-associated_surface_protein_(MASP)__putative
Tc00.1047053510261.10	0.396601	194.5	mucin-associated_surface_protein_(MASP)__putative
Tc00.1047053508165.50	0.39661	126.5	mucin-associated_surface_protein_(MASP)__putative
Tc00.1047053510377.430	0.397753	106.3	mucin-associated_surface_protein_(MASP)__putative
Tc00.1047053508253.10	0.397872	139.7	mucin-associated_surface_protein_(MASP)__putative
Tc00.1047053508313.114	0.398256	350.7	mucin-associated_surface_protein_(MASP__pseudogene)__putative
Tc00.1047053511213.60	0.398305	153.9	mucin-associated_surface_protein_(MASP)__putative
Tc00.1047053511613.60	0.398533	74.1	mucin-associated_surface_protein_(MASP)__putative
Tc00.1047053508615.10	0.398551	328.5	mucin-associated_surface_protein_(MASP)__putative
Tc00.1047053510375.10	0.398649	131.7	mucin-associated_surface_protein_(MASP)__putative
Tc00.1047053508165.150	0.398773	85.8	mucin-associated_surface_protein_(MASP)__putative
Tc00.1047053506409.30	0.39895	126.8	mucin-associated_surface_protein_(MASP)__putative
Tc00.1047053510025.160	0.399103	85.2	mucin-associated_surface_protein_(MASP)__putative
Tc00.1047053507867.10	0.399306	91.4	mucin-associated_surface_protein_(MASP)__putative
Tc00.1047053505025.70	0.399449	150.5	mucin-associated_surface_protein_(MASP)__putative
Tc00.1047053510497.100	0.399491	424	mucin-associated_surface_protein_(MASP)__putative
Tc00.1047053507679.60	0.399527	438.1	mucin-associated_surface_protein_(MASP__pseudogene)__putative
Tc00.1047053510013.70	0.4	378.1	mucin-associated_surface_protein_(MASP)__putative
Tc00.1047053410275.9	0.4	430.6	mucin-associated_surface_protein_(MASP)__putative
Tc00.1047053506173.60	0.4	196.3	mucin-associated_surface_protein_(MASP)__putative
Tc00.1047053508313.30	0.4	95.6	mucin-associated_surface_protein_(MASP)__putative
Tc00.1047053511449.10	0.4	486.7	mucin-associated_surface_protein_(MASP)__putative
Tc00.1047053507231.30	0.400424	299.4	mucin-associated_surface_protein_(MASP)__putative
Tc00.1047053511603.100	0.400438	105	mucin-associated_surface_protein_(MASP)__putative
Tc00.1047053508147.90	0.400452	75.4	mucin-associated_surface_protein_(MASP__pseudogene)__putative
Tc00.1047053510537.50	0.400474	505.5	mucin-associated_surface_protein_(MASP__pseudogene)__putative
Tc00.1047053509419.80	0.400735	661.7	mucin-associated_surface_protein_(MASP)__putative
Tc00.1047053509095.10	0.400978	50.5	mucin-associated_surface_protein_(MASP)__putative
Tc00.1047053506799.130	0.401114	391.8	mucin-associated_surface_protein_(MASP)__putative
Tc00.1047053510373.10	0.40113	190.2	mucin-associated_surface_protein_(MASP)__putative
Tc00.1047053508125.50	0.401408	78.2	mucin-associated_surface_protein_(MASP__pseudogene)__putative
Tc00.1047053510555.10	0.401487	123.2	mucin-associated_surface_protein_(MASP__pseudogene)__putative
Tc00.1047053508761.270	0.401496	113	mucin-associated_surface_protein_(MASP)__putative
Tc00.1047053505025.10	0.401606	129.8	mucin-associated_surface_protein_(MASP)__putative
Tc00.1047053424499.10	0.401606	724.2	mucin-associated_surface_protein_(MASP)__putative
Tc00.1047053504777.50	0.401691	282.5	mucin-associated_surface_protein_(MASP__pseudogene)__putative
Tc00.1047053506501.10	0.401709	91.1	mucin-associated_surface_protein_(MASP)__putative
Tc00.1047053510013.150	0.401709	71.2	mucin-associated_surface_protein_(MASP__pseudogene)__putative
Tc00.1047053503761.40	0.402098	118.8	mucin-associated_surface_protein_(MASP)__putative
Tc00.1047053510463.150	0.402556	451.5	mucin-associated_surface_protein_(MASP)__putative
Tc00.1047053507957.10	0.40257	84.9	mucin-associated_surface_protein_(MASP)__putative
Tc00.1047053507237.80	0.40273	101.2	mucin-associated_surface_protein_(MASP)__putative
Tc00.1047053511451.90	0.40275	283.5	mucin-associated_surface_protein_(MASP)__putative
Tc00.1047053508163.270	0.402863	169.7	mucin-associated_surface_protein_(MASP)__putative
Tc00.1047053507237.190	0.402913	63.1	mucin-associated_surface_protein_(MASP)__putative
Tc00.1047053510465.40	0.402923	59.8	mucin-associated_surface_protein_(MASP__pseudogene)__putative
Tc00.1047053506965.70	0.402948	180.1	mucin-associated_surface_protein_(MASP)__putative
Tc00.1047053510465.74	0.403077	481	mucin-associated_surface_protein_(MASP)__putative
Tc00.1047053506741.60	0.403141	466.8	mucin-associated_surface_protein_(MASP)__putative
Tc00.1047053506965.140	0.403315	244	mucin-associated_surface_protein_(MASP)__putative
Tc00.1047053412419.10	0.40367	400.6	mucin-associated_surface_protein_(MASP__pseudogene)__putative
Tc00.1047053506769.120	0.403922	226.1	mucin-associated_surface_protein_(MASP)__putative
Tc00.1047053506277.10	0.404092	216.5	mucin-associated_surface_protein_(MASP)__putative
Tc00.1047053507237.20	0.40411	98.1	mucin-associated_surface_protein_(MASP)__putative
Tc00.1047053508541.110	0.404167	313.8	mucin-associated_surface_protein_(MASP)__putative
Tc00.1047053506131.190	0.404332	334.5	mucin-associated_surface_protein_(MASP)__putative
Tc00.1047053507957.320	0.404412	693.6	mucin-associated_surface_protein_(MASP)__putative
Tc00.1047053510371.70	0.404412	466.9	mucin-associated_surface_protein_(MASP)__putative
Tc00.1047053511347.20	0.404412	42.4	mucin-associated_surface_protein_(MASP__pseudogene)__putative
Tc00.1047053504239.350	0.404467	261.3	mucin-associated_surface_protein_(MASP)__putative
Tc00.1047053506267.80	0.404523	65.3	mucin-associated_surface_protein_(MASP)__putative
Tc00.1047053506067.70	0.404762	365.9	mucin-associated_surface_protein_(MASP)__putative
Tc00.1047053506599.150	0.405316	386.4	mucin-associated_surface_protein_(MASP)__putative
Tc00.1047053508939.30	0.405333	184	mucin-associated_surface_protein_(MASP)__putative
Tc00.1047053510213.70	0.40534	292	mucin-associated_surface_protein_(MASP)__putative
Tc00.1047053506761.54	0.405594	138.6	mucin-associated_surface_protein_(MASP__pseudogene)__putative
Tc00.1047053510921.30	0.405685	149	mucin-associated_surface_protein_(MASP)__putative
Tc00.1047053506741.140	0.405759	287	mucin-associated_surface_protein_(MASP)__putative
Tc00.1047053510013.310	0.406305	143	mucin-associated_surface_protein_(MASP)__putative
Tc00.1047053511173.430	0.406504	274.3	mucin-associated_surface_protein_(MASP)__putative
Tc00.1047053510807.50	0.406542	334.1	mucin-associated_surface_protein_(MASP)__putative
Tc00.1047053511173.210	0.406593	86	mucin-associated_surface_protein_(MASP)__putative
Tc00.1047053511173.460	0.406593	78.7	mucin-associated_surface_protein_(MASP)__putative
Tc00.1047053510373.60	0.40669	97.4	mucin-associated_surface_protein_(MASP)__putative
Tc00.1047053508539.160	0.406716	457.7	mucin-associated_surface_protein_(MASP)__putative
Tc00.1047053504031.30	0.40678	313.5	mucin-associated_surface_protein_(MASP)__putative
Tc00.1047053507747.170	0.406897	109.1	mucin-associated_surface_protein_(MASP)__putative
Tc00.1047053507957.334	0.40708	755.1	mucin-associated_surface_protein_(MASP)__putative
Tc00.1047053511173.250	0.407159	102.9	mucin-associated_surface_protein_(MASP__pseudogene)__putative
Tc00.1047053506269.10	0.407273	352.7	mucin-associated_surface_protein_(MASP)__putative
Tc00.1047053510369.10	0.407407	862.9	mucin-associated_surface_protein_(MASP)__putative
Tc00.1047053507295.50	0.407767	163.4	mucin-associated_surface_protein_(MASP)__putative
Tc00.1047053506599.310	0.40806	136	mucin-associated_surface_protein_(MASP)__putative
Tc00.1047053511173.50	0.408072	102.3	mucin-associated_surface_protein_(MASP)__putative
Tc00.1047053506763.50	0.408163	337.8	mucin-associated_surface_protein_(MASP)__putative
Tc00.1047053506131.84	0.40824	725.3	mucin-associated_surface_protein_(MASP)__putative
Tc00.1047053503587.80	0.408784	265.7	mucin-associated_surface_protein_(MASP__pseudogene)__putative
Tc00.1047053511183.420	0.408994	157.7	mucin-associated_surface_protein_(MASP__pseudogene)__putative
Tc00.1047053510371.10	0.409178	159.9	mucin-associated_surface_protein_(MASP)__putative
Tc00.1047053507957.100	0.409253	78.2	mucin-associated_surface_protein_(MASP__pseudogene)__putative
Tc00.1047053508229.30	0.409253	143.5	mucin-associated_surface_protein_(MASP)__putative
Tc00.1047053506759.20	0.40942	282.6	mucin-associated_surface_protein_(MASP)__putative
Tc00.1047053511613.40	0.409502	211.9	mucin-associated_surface_protein_(MASP)__putative
Tc00.1047053508789.80	0.410448	389.7	mucin-associated_surface_protein_(MASP)__putative
Tc00.1047053510933.110	0.410448	65.5	mucin-associated_surface_protein_(MASP__pseudogene)__putative
Tc00.1047053506309.140	0.410758	519.1	mucin-associated_surface_protein_(MASP)__putative
Tc00.1047053408547.10	0.410811	46.8	mucin-associated_surface_protein_(MASP)__putative
Tc00.1047053506763.30	0.410853	359.1	mucin-associated_surface_protein_(MASP)__putative
Tc00.1047053509631.20	0.410926	49	mucin-associated_surface_protein_(MASP)__putative
Tc00.1047053506451.80	0.410935	222.8	mucin-associated_surface_protein_(MASP__pseudogene)__putative
Tc00.1047053510157.10	0.410959	130.5	mucin-associated_surface_protein_(MASP)__putative
Tc00.1047053421621.50	0.41129	709.6	mucin-associated_surface_protein_(MASP)__putative
Tc00.1047053510307.19	0.411348	450.7	mucin-associated_surface_protein_(MASP__pseudogene)__putative
Tc00.1047053508097.60	0.411444	42.6	mucin-associated_surface_protein_(MASP)__putative
Tc00.1047053504039.160	0.411552	368.2	mucin-associated_surface_protein_(MASP)__putative
Tc00.1047053511173.120	0.411765	258.2	mucin-associated_surface_protein_(MASP__pseudogene)__putative
Tc00.1047053511063.110	0.411765	223	mucin-associated_surface_protein_(MASP__pseudogene)__putative
Tc00.1047053511221.50	0.411899	609.4	mucin-associated_surface_protein_(MASP)__putative
Tc00.1047053503783.80	0.411992	76	mucin-associated_surface_protein_(MASP)__putative
Tc00.1047053506767.340	0.412698	243.3	mucin-associated_surface_protein_(MASP)__putative
Tc00.1047053510583.114	0.412736	115.5	mucin-associated_surface_protein_(MASP__pseudogene)__putative
Tc00.1047053507959.350	0.412776	49.9	mucin-associated_surface_protein_(MASP)__putative
Tc00.1047053506763.130	0.413002	136.3	mucin-associated_surface_protein_(MASP)__putative
Tc00.1047053506501.80	0.413005	123	mucin-associated_surface_protein_(MASP__pseudogene)__putative
Tc00.1047053506187.50	0.413284	472.3	mucin-associated_surface_protein_(MASP)__putative
Tc00.1047053503507.35	0.413361	215	mucin-associated_surface_protein_(MASP__pseudogene)__putative
Tc00.1047053509811.18	0.413386	506.5	mucin-associated_surface_protein_(MASP__pseudogene)__putative
Tc00.1047053506877.20	0.413442	326.5	mucin-associated_surface_protein_(MASP)__putative
Tc00.1047053510377.390	0.413534	254.3	mucin-associated_surface_protein_(MASP)__putative
Tc00.1047053510373.90	0.413559	412.4	mucin-associated_surface_protein_(MASP)__putative
Tc00.1047053506267.90	0.413669	347.7	mucin-associated_surface_protein_(MASP)__putative
Tc00.1047053510205.80	0.413793	232.4	mucin-associated_surface_protein_(MASP)__putative
Tc00.1047053508295.40	0.413953	114.7	mucin-associated_surface_protein_(MASP)__putative
Tc00.1047053506289.230	0.414141	324	mucin-associated_surface_protein_(MASP__pseudogene)__putative
Tc00.1047053506285.40	0.414159	99.1	mucin-associated_surface_protein_(MASP__pseudogene)__putative
Tc00.1047053507959.80	0.414216	96.4	mucin-associated_surface_protein_(MASP)__putative
Tc00.1047053510275.400	0.414317	114.2	mucin-associated_surface_protein_(MASP)__putative
Tc00.1047053507163.40	0.414384	91.3	mucin-associated_surface_protein_(MASP)__putative
Tc00.1047053511603.320	0.414384	101.5	mucin-associated_surface_protein_(MASP)__putative
Tc00.1047053506067.140	0.414449	671.7	mucin-associated_surface_protein_(MASP)__putative
Tc00.1047053510025.100	0.414458	265	mucin-associated_surface_protein_(MASP)__putative
Tc00.1047053511173.100	0.414458	196.7	mucin-associated_surface_protein_(MASP)__putative
Tc00.1047053506499.40	0.414579	207.2	mucin-associated_surface_protein_(MASP)__putative
Tc00.1047053503533.40	0.414758	386.7	mucin-associated_surface_protein_(MASP)__putative
Tc00.1047053509419.49	0.414798	183.1	mucin-associated_surface_protein_(MASP__pseudogene)__putative
Tc00.1047053505949.80	0.414966	330.3	mucin-associated_surface_protein_(MASP)__putative
Tc00.1047053508761.70	0.415423	255.3	mucin-associated_surface_protein_(MASP)__putative
Tc00.1047053506973.20	0.415449	128	mucin-associated_surface_protein_(MASP)__putative
Tc00.1047053508511.40	0.415449	194.1	mucin-associated_surface_protein_(MASP__pseudogene)__putative
Tc00.1047053510021.50	0.415493	99.7	mucin-associated_surface_protein_(MASP)__putative
Tc00.1047053508327.10	0.415648	488.9	mucin-associated_surface_protein_(MASP)__putative
Tc00.1047053503741.20	0.415677	260.4	mucin-associated_surface_protein_(MASP__pseudogene)__putative
Tc00.1047053506289.120	0.41604	332.4	mucin-associated_surface_protein_(MASP)__putative
Tc00.1047053510463.200	0.41604	321.6	mucin-associated_surface_protein_(MASP)__putative
Tc00.1047053506309.40	0.416076	58.3	mucin-associated_surface_protein_(MASP)__putative
Tc00.1047053511149.60	0.416667	74.8	mucin-associated_surface_protein_(MASP)__putative
Tc00.1047053506267.39	0.416826	198.8	mucin-associated_surface_protein_(MASP__pseudogene)__putative
Tc00.1047053508761.150	0.416873	121.5	mucin-associated_surface_protein_(MASP__pseudogene)__putative
Tc00.1047053506501.380	0.416974	270.6	mucin-associated_surface_protein_(MASP)__putative
Tc00.1047053506245.200	0.417004	392.7	mucin-associated_surface_protein_(MASP)__putative
Tc00.1047053508293.44	0.417143	603.8	mucin-associated_surface_protein_(MASP__pseudogene)__putative
Tc00.1047053507957.150	0.417453	227.2	mucin-associated_surface_protein_(MASP)__putative
Tc00.1047053504039.57	0.417544	343.8	mucin-associated_surface_protein_(MASP__pseudogene)__putative
Tc00.1047053506289.150	0.417553	318.2	mucin-associated_surface_protein_(MASP)__putative
Tc00.1047053508539.80	0.41769	307.9	mucin-associated_surface_protein_(MASP)__putative
Tc00.1047053504787.70	0.417808	191.7	mucin-associated_surface_protein_(MASP)__putative
Tc00.1047053508761.90	0.41784	197.9	mucin-associated_surface_protein_(MASP)__putative
Tc00.1047053511079.60	0.417989	409.1	mucin-associated_surface_protein_(MASP)__putative
Tc00.1047053506245.270	0.41806	749.1	mucin-associated_surface_protein_(MASP)__putative
Tc00.1047053510021.130	0.418182	225.7	mucin-associated_surface_protein_(MASP)__putative
Tc00.1047053510833.20	0.418327	369.1	mucin-associated_surface_protein_(MASP)__putative
Tc00.1047053511089.130	0.418327	478	mucin-associated_surface_protein_(MASP)__putative
Tc00.1047053510105.310	0.418391	116.4	mucin-associated_surface_protein_(MASP)__putative
Tc00.1047053506813.70	0.418398	421.3	mucin-associated_surface_protein_(MASP__pseudogene)__putative
Tc00.1047053508747.59	0.418502	346.9	mucin-associated_surface_protein_(MASP)__putative
Tc00.1047053506131.30	0.418511	81.1	mucin-associated_surface_protein_(MASP)__putative
Tc00.1047053510583.130	0.418519	419.7	mucin-associated_surface_protein_(MASP)__putative
Tc00.1047053511099.220	0.418605	134.8	mucin-associated_surface_protein_(MASP)__putative
Tc00.1047053429251.10	0.418803	515.6	mucin-associated_surface_protein_(MASP)__putative
Tc00.1047053510279.90	0.418819	46.1	mucin-associated_surface_protein_(MASP__pseudogene)__putative
Tc00.1047053506671.90	0.418919	120.8	mucin-associated_surface_protein_(MASP)__putative
Tc00.1047053511173.64	0.419118	301.4	mucin-associated_surface_protein_(MASP)__putative
Tc00.1047053503429.30	0.419355	249.1	mucin-associated_surface_protein_(MASP)__putative
Tc00.1047053506291.10	0.419437	356.3	mucin-associated_surface_protein_(MASP)__putative
Tc00.1047053507295.20	0.419753	238.6	mucin-associated_surface_protein_(MASP)__putative
Tc00.1047053511603.190	0.419795	130.8	mucin-associated_surface_protein_(MASP)__putative
Tc00.1047053508541.130	0.420147	374.2	mucin-associated_surface_protein_(MASP)__putative
Tc00.1047053510477.80	0.42029	207	mucin-associated_surface_protein_(MASP)__putative
Tc00.1047053507959.210	0.420366	215.8	mucin-associated_surface_protein_(MASP)__putative
Tc00.1047053510279.210	0.420455	165.1	mucin-associated_surface_protein_(MASP)__putative
Tc00.1047053510371.120	0.420455	281.5	mucin-associated_surface_protein_(MASP)__putative
Tc00.1047053511185.100	0.420613	155.9	mucin-associated_surface_protein_(MASP)__putative
Tc00.1047053509419.20	0.420804	153.6	mucin-associated_surface_protein_(MASP)__putative
Tc00.1047053511173.270	0.420863	521.5	mucin-associated_surface_protein_(MASP)__putative
Tc00.1047053511149.4	0.421053	282.6	mucin-associated_surface_protein_(MASP__pseudogene)__putative
Tc00.1047053506703.140	0.421308	468.9	mucin-associated_surface_protein_(MASP)__putative
Tc00.1047053510025.180	0.421466	175.3	mucin-associated_surface_protein_(MASP)__putative
Tc00.1047053509075.40	0.421488	426.9	mucin-associated_surface_protein_(MASP)__putative
Tc00.1047053508125.140	0.421594	262.2	mucin-associated_surface_protein_(MASP)__putative
Tc00.1047053473313.10	0.422078	303	mucin-associated_surface_protein_(MASP)__putative
Tc00.1047053508375.10	0.422269	187.6	mucin-associated_surface_protein_(MASP)__putative
Tc00.1047053511625.140	0.422535	105.6	mucin-associated_surface_protein_(MASP__pseudogene)__putative
Tc00.1047053510539.10	0.422619	960.3	mucin-associated_surface_protein_(MASP)__putative
Tc00.1047053511089.19	0.422642	874.2	mucin-associated_surface_protein_(MASP)__putative
Tc00.1047053511213.15	0.42268	132.3	mucin-associated_surface_protein_(MASP)__putative
Tc00.1047053506703.20	0.422705	545.8	mucin-associated_surface_protein_(MASP)__putative
Tc00.1047053432443.10	0.422764	409.2	mucin-associated_surface_protein_(MASP)__putative
Tc00.1047053511081.10	0.422803	364.2	mucin-associated_surface_protein_(MASP)__putative
Tc00.1047053509195.30	0.422819	342.2	mucin-associated_surface_protein_(MASP)__putative
Tc00.1047053506703.50	0.422819	217.7	mucin-associated_surface_protein_(MASP)__putative
Tc00.1047053510377.220	0.422989	222.9	mucin-associated_surface_protein_(MASP__pseudogene)__putative
Tc00.1047053511089.140	0.423077	682.9	mucin-associated_surface_protein_(MASP)__putative
Tc00.1047053506589.140	0.423237	186	mucin-associated_surface_protein_(MASP)__putative
Tc00.1047053506245.302	0.423729	762.7	mucin-associated_surface_protein_(MASP)__putative
Tc00.1047053506309.70	0.42394	271.8	mucin-associated_surface_protein_(MASP)__putative
Tc00.1047053506703.110	0.424138	571.2	mucin-associated_surface_protein_(MASP)__putative
Tc00.1047053510025.260	0.424312	254.5	mucin-associated_surface_protein_(MASP)__putative
Tc00.1047053506757.129	0.425743	86.9	mucin-associated_surface_protein_(MASP__pseudogene)__putative
Tc00.1047053511081.60	0.426056	353.2	mucin-associated_surface_protein_(MASP)__putative
Tc00.1047053509081.5	0.426087	117.3	mucin-associated_surface_protein_(MASP)__putative
Tc00.1047053509081.20	0.42623	103.8	mucin-associated_surface_protein_(MASP)__putative
Tc00.1047053511553.30	0.42623	103.8	mucin-associated_surface_protein_(MASP)__putative
Tc00.1047053505479.10	0.426471	250	mucin-associated_surface_protein_(MASP__pseudogene)__putative
Tc00.1047053508013.110	0.426471	539.2	mucin-associated_surface_protein_(MASP)__putative
Tc00.1047053506911.20	0.426501	220.1	mucin-associated_surface_protein_(MASP)__putative
Tc00.1047053511173.400	0.426523	188.7	mucin-associated_surface_protein_(MASP)__putative
Tc00.1047053506067.290	0.426606	606.2	mucin-associated_surface_protein_(MASP)__putative
Tc00.1047053503699.11	0.426667	395.5	mucin-associated_surface_protein_(MASP__pseudogene)__putative
Tc00.1047053504787.90	0.426966	305.6	mucin-associated_surface_protein_(MASP__pseudogene)__putative
Tc00.1047053510917.9	0.427007	722.6	mucin-associated_surface_protein_(MASP)__putative
Tc00.1047053511057.30	0.427083	373.2	mucin-associated_surface_protein_(MASP)__putative
Tc00.1047053506133.80	0.427509	721.1	mucin-associated_surface_protein_(MASP__pseudogene)__putative
Tc00.1047053506133.140	0.427562	438.1	mucin-associated_surface_protein_(MASP)__putative
Tc00.1047053507833.10	0.427562	633.6	mucin-associated_surface_protein_(MASP)__putative
Tc00.1047053510959.30	0.427793	78.1	mucin-associated_surface_protein_(MASP)__putative
Tc00.1047053506361.50	0.427822	577.4	mucin-associated_surface_protein_(MASP)__putative
Tc00.1047053511605.20	0.428191	230.4	mucin-associated_surface_protein_(MASP)__putative
Tc00.1047053504239.240	0.428266	137	mucin-associated_surface_protein_(MASP__pseudogene)__putative
Tc00.1047053506971.60	0.428571	240.5	mucin-associated_surface_protein_(MASP)__putative
Tc00.1047053507745.10	0.428571	245	mucin-associated_surface_protein_(MASP__pseudogene)__putative
Tc00.1047053503827.20	0.429066	600.9	mucin-associated_surface_protein_(MASP)__putative
Tc00.1047053506759.80	0.42953	388.1	mucin-associated_surface_protein_(MASP)__putative
Tc00.1047053508047.70	0.42963	150.6	mucin-associated_surface_protein_(MASP)__putative
Tc00.1047053508309.10	0.429658	458.8	mucin-associated_surface_protein_(MASP)__putative
Tc00.1047053506131.110	0.430328	404.3	mucin-associated_surface_protein_(MASP)__putative
Tc00.1047053508163.320	0.430524	76.6	mucin-associated_surface_protein_(MASP)__putative
Tc00.1047053511171.90	0.430769	441	mucin-associated_surface_protein_(MASP)__putative
Tc00.1047053511089.30	0.43083	793.1	mucin-associated_surface_protein_(MASP)__putative
Tc00.1047053511613.110	0.431193	185.7	mucin-associated_surface_protein_(MASP)__putative
Tc00.1047053507357.90	0.43125	238.5	mucin-associated_surface_protein_(MASP)__putative
Tc00.1047053511175.10	0.431507	349.3	mucin-associated_surface_protein_(MASP)__putative
Tc00.1047053506599.210	0.431734	231.2	mucin-associated_surface_protein_(MASP)__putative
Tc00.1047053508759.60	0.432	685.3	mucin-associated_surface_protein_(MASP)__putative
Tc00.1047053510561.50	0.432171	55.5	mucin-associated_surface_protein_(MASP)__putative
Tc00.1047053509079.20	0.432624	115.8	mucin-associated_surface_protein_(MASP)__putative
Tc00.1047053507429.20	0.432749	81.2	mucin-associated_surface_protein_(MASP)__putative
Tc00.1047053506877.60	0.432836	471.3	mucin-associated_surface_protein_(MASP)__putative
Tc00.1047053506101.10	0.4329	255.4	mucin-associated_surface_protein_(MASP)__putative
Tc00.1047053507523.80	0.43295	478.9	mucin-associated_surface_protein_(MASP)__putative
Tc00.1047053509419.140	0.43299	296.2	mucin-associated_surface_protein_(MASP)__putative
Tc00.1047053506599.100	0.433198	188.9	mucin-associated_surface_protein_(MASP)__putative
Tc00.1047053507957.240	0.433437	61.9	mucin-associated_surface_protein_(MASP)__putative
Tc00.1047053506133.207	0.433526	651.2	mucin-associated_surface_protein_(MASP__pseudogene)__putative
Tc00.1047053504039.130	0.433645	138.9	mucin-associated_surface_protein_(MASP)__putative
Tc00.1047053506307.10	0.433824	46.5	mucin-associated_surface_protein_(MASP)__putative
Tc00.1047053507237.100	0.433846	86.1	mucin-associated_surface_protein_(MASP)__putative
Tc00.1047053511171.50	0.434667	91.5	mucin-associated_surface_protein_(MASP__pseudogene)__putative
Tc00.1047053506879.10	0.434783	391.3	mucin-associated_surface_protein_(MASP)__putative
Tc00.1047053510205.50	0.435252	269.7	mucin-associated_surface_protein_(MASP)__putative
Tc00.1047053510023.30	0.435644	57.7	mucin-associated_surface_protein_(MASP)__putative
Tc00.1047053506741.120	0.435961	324.3	mucin-associated_surface_protein_(MASP)__putative
Tc00.1047053506289.180	0.435967	304.2	mucin-associated_surface_protein_(MASP__pseudogene)__putative
Tc00.1047053507905.39	0.436066	69.7	mucin-associated_surface_protein_(MASP)__putative
Tc00.1047053511089.90	0.436202	50.4	mucin-associated_surface_protein_(MASP)__putative
Tc00.1047053510013.40	0.43662	250.3	mucin-associated_surface_protein_(MASP)__putative
Tc00.1047053511173.360	0.436823	196.1	mucin-associated_surface_protein_(MASP)__putative
Tc00.1047053511871.120	0.436869	49.6	mucin-associated_surface_protein_(MASP)__putative
Tc00.1047053511401.100	0.4375	71.7	mucin-associated_surface_protein_(MASP)__putative
Tc00.1047053508789.204	0.438202	416.6	mucin-associated_surface_protein_(MASP__pseudogene)__putative
Tc00.1047053506597.20	0.438356	158.6	mucin-associated_surface_protein_(MASP__pseudogene)__putative
Tc00.1047053508539.110	0.438931	497.4	mucin-associated_surface_protein_(MASP)__putative
Tc00.1047053506133.170	0.439394	249.6	mucin-associated_surface_protein_(MASP__pseudogene)__putative
Tc00.1047053506763.330	0.439716	96.9	mucin-associated_surface_protein_(MASP)__putative
Tc00.1047053506067.169	0.43985	697.9	mucin-associated_surface_protein_(MASP)__putative
Tc00.1047053510377.260	0.44	136.4	mucin-associated_surface_protein_(MASP)__putative
Tc00.1047053511603.380	0.440092	144.3	mucin-associated_surface_protein_(MASP)__putative
Tc00.1047053511603.30	0.440141	136.1	mucin-associated_surface_protein_(MASP)__putative
Tc00.1047053509947.20	0.440154	180.1	mucin-associated_surface_protein_(MASP__pseudogene)__putative
Tc00.1047053509419.100	0.440299	502.4	mucin-associated_surface_protein_(MASP__pseudogene)__putative
Tc00.1047053509419.150	0.440476	565	mucin-associated_surface_protein_(MASP)__putative
Tc00.1047053503977.70	0.44086	163.4	mucin-associated_surface_protein_(MASP__pseudogene)__putative
Tc00.1047053508081.10	0.44086	116.4	mucin-associated_surface_protein_(MASP)__putative
Tc00.1047053504039.90	0.441096	77.6	mucin-associated_surface_protein_(MASP__pseudogene)__putative
Tc00.1047053509925.10	0.441103	87.7	mucin-associated_surface_protein_(MASP)__putative
Tc00.1047053511599.120	0.441696	161.3	mucin-associated_surface_protein_(MASP)__putative
Tc00.1047053506965.100	0.441718	108.3	mucin-associated_surface_protein_(MASP)__putative
Tc00.1047053511611.20	0.441718	51.1	mucin-associated_surface_protein_(MASP)__putative
Tc00.1047053511099.30	0.441718	313.5	mucin-associated_surface_protein_(MASP__pseudogene)__putative
Tc00.1047053506767.230	0.442105	97	mucin-associated_surface_protein_(MASP)__putative
Tc00.1047053506067.260	0.442136	122.6	mucin-associated_surface_protein_(MASP)__putative
Tc00.1047053506965.20	0.443077	99.4	mucin-associated_surface_protein_(MASP)__putative
Tc00.1047053508033.69	0.443902	380.4	mucin-associated_surface_protein_(MASP__pseudogene)__putative
Tc00.1047053506971.80	0.444444	581.3	mucin-associated_surface_protein_(MASP)__putative
Tc00.1047053508539.60	0.444444	355.5	mucin-associated_surface_protein_(MASP)__putative
Tc00.1047053511793.30	0.444444	532.4	mucin-associated_surface_protein_(MASP)__putative
Tc00.1047053511609.30	0.444785	65.4	mucin-associated_surface_protein_(MASP)__putative
Tc00.1047053511083.39	0.444828	182.3	mucin-associated_surface_protein_(MASP)__putative
Tc00.1047053504031.60	0.445	456.6	mucin-associated_surface_protein_(MASP__pseudogene)__putative
Tc00.1047053508167.10	0.445104	73.1	mucin-associated_surface_protein_(MASP__pseudogene)__putative
Tc00.1047053504239.420	0.44523	85.9	mucin-associated_surface_protein_(MASP)__putative
Tc00.1047053511787.10	0.445283	223.8	mucin-associated_surface_protein_(MASP)__putative
Tc00.1047053507237.170	0.44582	44.3	mucin-associated_surface_protein_(MASP)__putative
Tc00.1047053505025.40	0.446029	86.8	mucin-associated_surface_protein_(MASP)__putative
Tc00.1047053510279.250	0.446154	150.7	mucin-associated_surface_protein_(MASP)__putative
Tc00.1047053511605.80	0.446224	115.9	mucin-associated_surface_protein_(MASP)__putative
Tc00.1047053511079.100	0.446328	55.5	mucin-associated_surface_protein_(MASP)__putative
Tc00.1047053506717.100	0.44636	123.8	mucin-associated_surface_protein_(MASP__pseudogene)__putative
Tc00.1047053508759.10	0.446429	401.1	mucin-associated_surface_protein_(MASP)__putative
Tc00.1047053511077.110	0.446429	396.4	mucin-associated_surface_protein_(MASP)__putative
Tc00.1047053510559.20	0.446575	72.1	mucin-associated_surface_protein_(MASP__pseudogene)__putative
Tc00.1047053511401.130	0.446623	175	mucin-associated_surface_protein_(MASP__pseudogene)__putative
Tc00.1047053506671.30	0.446746	86.7	mucin-associated_surface_protein_(MASP__pseudogene)__putative
Tc00.1047053511553.10	0.446809	170.2	mucin-associated_surface_protein_(MASP)__putative
Tc00.1047053511451.30	0.446875	190.6	mucin-associated_surface_protein_(MASP__pseudogene)__putative
Tc00.1047053511877.20	0.447447	56	mucin-associated_surface_protein_(MASP)__putative
Tc00.1047053507959.170	0.447552	124.3	mucin-associated_surface_protein_(MASP)__putative
Tc00.1047053509979.174	0.447964	79.9	mucin-associated_surface_protein_(MASP)__putative
Tc00.1047053511603.80	0.448029	114.6	mucin-associated_surface_protein_(MASP)__putative
Tc00.1047053508201.30	0.448529	41.6	mucin-associated_surface_protein_(MASP)__putative
Tc00.1047053504239.110	0.448763	90.6	mucin-associated_surface_protein_(MASP)__putative
Tc00.1047053506765.74	0.448819	132.5	mucin-associated_surface_protein_(MASP)__putative
Tc00.1047053510933.160	0.448819	152.2	mucin-associated_surface_protein_(MASP__pseudogene)__putative
Tc00.1047053510457.10	0.449438	174.7	mucin-associated_surface_protein_(MASP)__putative
Tc00.1047053506409.190	0.449799	161.9	mucin-associated_surface_protein_(MASP__pseudogene)__putative
Tc00.1047053506965.180	0.45	200	mucin-associated_surface_protein_(MASP)__putative
Tc00.1047053503827.5	0.45045	1192.1	mucin-associated_surface_protein_(MASP)__putative
Tc00.1047053511399.50	0.450526	128.4	mucin-associated_surface_protein_(MASP)__putative
Tc00.1047053510269.20	0.450704	208.9	mucin-associated_surface_protein_(MASP)__putative
Tc00.1047053510557.60	0.45082	111.1	mucin-associated_surface_protein_(MASP)__putative
Tc00.1047053506501.160	0.451187	55.4	mucin-associated_surface_protein_(MASP__pseudogene)__putative
Tc00.1047053506599.420	0.451411	208.9	mucin-associated_surface_protein_(MASP)__putative
Tc00.1047053510933.20	0.451613	146.9	mucin-associated_surface_protein_(MASP)__putative
Tc00.1047053507953.40	0.451957	112.6	mucin-associated_surface_protein_(MASP)__putative
Tc00.1047053511183.80	0.452229	122	mucin-associated_surface_protein_(MASP)__putative
Tc00.1047053506769.60	0.452297	115.4	mucin-associated_surface_protein_(MASP__pseudogene)__putative
Tc00.1047053509979.200	0.452489	96.5	mucin-associated_surface_protein_(MASP)__putative
Tc00.1047053511183.560	0.45283	353.2	mucin-associated_surface_protein_(MASP)__putative
Tc00.1047053509975.30	0.453184	73.6	mucin-associated_surface_protein_(MASP)__putative
Tc00.1047053506973.90	0.453586	120.9	mucin-associated_surface_protein_(MASP__pseudogene)__putative
Tc00.1047053507145.70	0.453608	92.7	mucin-associated_surface_protein_(MASP__pseudogene)__putative
Tc00.1047053506499.80	0.453901	65	mucin-associated_surface_protein_(MASP)__putative
Tc00.1047053507957.280	0.453901	120.5	mucin-associated_surface_protein_(MASP)__putative
Tc00.1047053506667.10	0.455357	77.3	mucin-associated_surface_protein_(MASP)__putative
Tc00.1047053511553.200	0.455466	88.3	mucin-associated_surface_protein_(MASP)__putative
Tc00.1047053511077.60	0.455645	807.7	mucin-associated_surface_protein_(MASP)__putative
Tc00.1047053511099.190	0.455769	196.7	mucin-associated_surface_protein_(MASP)__putative
Tc00.1047053503503.40	0.45583	150.7	mucin-associated_surface_protein_(MASP)__putative
Tc00.1047053511185.120	0.455986	104.4	mucin-associated_surface_protein_(MASP)__putative
Tc00.1047053510561.30	0.456044	55.8	mucin-associated_surface_protein_(MASP)__putative
Tc00.1047053506759.220	0.456212	87.5	mucin-associated_surface_protein_(MASP)__putative
Tc00.1047053508753.10	0.456583	172.7	mucin-associated_surface_protein_(MASP__pseudogene)__putative
Tc00.1047053510477.100	0.456604	339.6	mucin-associated_surface_protein_(MASP)__putative
Tc00.1047053504787.30	0.457143	342.8	mucin-associated_surface_protein_(MASP)__putative
Tc00.1047053511183.260	0.457143	44.4	mucin-associated_surface_protein_(MASP)__putative
Tc00.1047053506759.170	0.459318	67.3	mucin-associated_surface_protein_(MASP)__putative
Tc00.1047053510377.100	0.459364	101.2	mucin-associated_surface_protein_(MASP)__putative
Tc00.1047053510019.30	0.460123	83.1	mucin-associated_surface_protein_(MASP)__putative
Tc00.1047053510371.100	0.460526	89.4	mucin-associated_surface_protein_(MASP)__putative
Tc00.1047053506767.400	0.460993	69.7	mucin-associated_surface_protein_(MASP)__putative
Tc00.1047053511599.90	0.461165	147.2	mucin-associated_surface_protein_(MASP)__putative
Tc00.1047053506939.220	0.461538	355	mucin-associated_surface_protein_(MASP)__putative
Tc00.1047053510621.49	0.461832	67.4	mucin-associated_surface_protein_(MASP)__putative
Tc00.1047053508121.90	0.462085	301.7	mucin-associated_surface_protein_(MASP__pseudogene)__putative
Tc00.1047053508289.70	0.462733	408.9	mucin-associated_surface_protein_(MASP__pseudogene)__putative
Tc00.1047053503717.40	0.46283	52.7	mucin-associated_surface_protein_(MASP__pseudogene)__putative
Tc00.1047053511401.40	0.462845	153.5	mucin-associated_surface_protein_(MASP__pseudogene)__putative
Tc00.1047053508341.10	0.462898	101.2	mucin-associated_surface_protein_(MASP)__putative
Tc00.1047053510275.29	0.462963	86.4	mucin-associated_surface_protein_(MASP)__putative
Tc00.1047053508745.70	0.463054	431.8	mucin-associated_surface_protein_(MASP)__putative
Tc00.1047053507961.10	0.463104	90.7	mucin-associated_surface_protein_(MASP__pseudogene)__putative
Tc00.1047053508977.50	0.463312	132	mucin-associated_surface_protein_(MASP)__putative
Tc00.1047053511625.90	0.464072	153.6	mucin-associated_surface_protein_(MASP)__putative
Tc00.1047053507699.130	0.464286	145.6	mucin-associated_surface_protein_(MASP)__putative
Tc00.1047053510089.10	0.464744	86.5	mucin-associated_surface_protein_(MASP)__putative
Tc00.1047053508761.30	0.464953	465.7	mucin-associated_surface_protein_(MASP)__putative
Tc00.1047053506767.40	0.465116	140.8	mucin-associated_surface_protein_(MASP)__putative
Tc00.1047053511061.20	0.465823	240.5	mucin-associated_surface_protein_(MASP__pseudogene)__putative_mucin-associated_surface_protein_(MASP)__putative__frameshift
Tc00.1047053508033.39	0.466495	255.1	mucin-associated_surface_protein_(MASP__pseudogene)__putative_mucin-associated_surface_protein_(MASP)__putative__frameshift
Tc00.1047053508109.30	0.466667	94.9	mucin-associated_surface_protein_(MASP)__putative
Tc00.1047053503609.60	0.466859	59.5	mucin-associated_surface_protein_(MASP)__putative
Tc00.1047053416605.10	0.467681	326.9	mucin-associated_surface_protein_(MASP)__putative
Tc00.1047053506453.30	0.467742	207.5	mucin-associated_surface_protein_(MASP)__putative
Tc00.1047053507523.60	0.467857	135.7	mucin-associated_surface_protein_(MASP)__putative
Tc00.1047053509905.180	0.468085	238.2	mucin-associated_surface_protein_(MASP)__putative
Tc00.1047053508511.10	0.46875	478.2	mucin-associated_surface_protein_(MASP__pseudogene)__putative
Tc00.1047053506285.110	0.468992	58.1	mucin-associated_surface_protein_(MASP__pseudogene)__putative
Tc00.1047053508359.80	0.469055	58.6	mucin-associated_surface_protein_(MASP)__putative
Tc00.1047053508977.130	0.469083	180.5	mucin-associated_surface_protein_(MASP)__putative
Tc00.1047053507091.80	0.469345	88.7	mucin-associated_surface_protein_(MASP)__putative
Tc00.1047053511875.9	0.469453	163.9	mucin-associated_surface_protein_(MASP)__putative
Tc00.1047053503585.10	0.469453	534.8	mucin-associated_surface_protein_(MASP)__putative
Tc00.1047053509979.270	0.470852	77.7	mucin-associated_surface_protein_(MASP)__putative
Tc00.1047053506939.110	0.471223	151	mucin-associated_surface_protein_(MASP)__putative
Tc00.1047053507877.10	0.472222	237.9	mucin-associated_surface_protein_(MASP__pseudogene)__putative
Tc00.1047053510139.10	0.472603	560.8	mucin-associated_surface_protein_(MASP__pseudogene)__putative
Tc00.1047053509973.70	0.474074	80.2	mucin-associated_surface_protein_(MASP)__putative
Tc00.1047053510021.210	0.474403	116	mucin-associated_surface_protein_(MASP__pseudogene)__putative
Tc00.1047053510377.30	0.474403	172.9	mucin-associated_surface_protein_(MASP__pseudogene)__putative
Tc00.1047053508165.110	0.475155	84.8	mucin-associated_surface_protein_(MASP)__putative
Tc00.1047053506245.70	0.47541	332.6	mucin-associated_surface_protein_(MASP__pseudogene)__putative
Tc00.1047053508761.190	0.475783	54.1	mucin-associated_surface_protein_(MASP__pseudogene)__putative
Tc00.1047053503649.10	0.476038	89.4	mucin-associated_surface_protein_(MASP__pseudogene)__putative
Tc00.1047053511087.10	0.476316	302.6	mucin-associated_surface_protein_(MASP__pseudogene)__putative
Tc00.1047053508081.90	0.476341	82	mucin-associated_surface_protein_(MASP)__putative
Tc00.1047053510961.30	0.476636	75.5	mucin-associated_surface_protein_(MASP)__putative
Tc00.1047053506967.100	0.476965	1736.2	mucin-associated_surface_protein_(MASP)__putative
Tc00.1047053448197.10	0.477273	106	mucin-associated_surface_protein_(MASP)__putative
Tc00.1047053508977.20	0.477801	174.7	mucin-associated_surface_protein_(MASP)__putative
Tc00.1047053508081.50	0.477987	84.9	mucin-associated_surface_protein_(MASP)__putative
Tc00.1047053503609.24	0.478803	263.5	mucin-associated_surface_protein_(MASP__pseudogene)__putative
Tc00.1047053506133.54	0.478964	406.6	mucin-associated_surface_protein_(MASP)__putative
Tc00.1047053506589.89	0.479167	253.4	mucin-associated_surface_protein_(MASP__pseudogene)__putative
Tc00.1047053507237.340	0.479784	1712.4	mucin-associated_surface_protein_(MASP)__putative
Tc00.1047053506737.121	0.480243	174.2	mucin-associated_surface_protein_(MASP__pseudogene)__putative
Tc00.1047053505621.10	0.480645	146.2	mucin-associated_surface_protein_(MASP__pseudogene)__putative
Tc00.1047053511149.20	0.480978	54.3	mucin-associated_surface_protein_(MASP__pseudogene)__putative
Tc00.1047053509195.50	0.481061	75.7	mucin-associated_surface_protein_(MASP)__putative
Tc00.1047053510961.10	0.481308	70	mucin-associated_surface_protein_(MASP)__putative
Tc00.1047053506909.90	0.481375	177.6	mucin-associated_surface_protein_(MASP__pseudogene)__putative
Tc00.1047053508011.20	0.48184	366.4	mucin-associated_surface_protein_(MASP__pseudogene)__putative
Tc00.1047053510085.10	0.48184	394.6	mucin-associated_surface_protein_(MASP__pseudogene)__putative
Tc00.1047053506737.107	0.48227	185.5	mucin-associated_surface_protein_(MASP__pseudogene)__putative
Tc00.1047053508081.30	0.48265	63	mucin-associated_surface_protein_(MASP)__putative
Tc00.1047053506501.290	0.482759	62.2	mucin-associated_surface_protein_(MASP)__putative
Tc00.1047053506967.140	0.482759	58.7	mucin-associated_surface_protein_(MASP__pseudogene)__putative
Tc00.1047053507091.120	0.482833	173.8	mucin-associated_surface_protein_(MASP)__putative
Tc00.1047053503659.10	0.483871	43	mucin-associated_surface_protein_(MASP)__putative
Tc00.1047053508761.9	0.4846	334.7	mucin-associated_surface_protein_(MASP__pseudogene)__putative
Tc00.1047053508121.130	0.484725	276.9	mucin-associated_surface_protein_(MASP__pseudogene)__putative
Tc00.1047053506267.10	0.485	63.3	mucin-associated_surface_protein_(MASP)__putative
Tc00.1047053511613.80	0.485255	1771.2	mucin-associated_surface_protein_(MASP)__putative
Tc00.1047053510377.310	0.486301	304.7	mucin-associated_surface_protein_(MASP__pseudogene)__putative
Tc00.1047053507699.180	0.486339	63.7	mucin-associated_surface_protein_(MASP__pseudogene)__putative
Tc00.1047053510805.30	0.487552	181.1	mucin-associated_surface_protein_(MASP__pseudogene)__putative
Tc00.1047053508121.160	0.487745	230.3	mucin-associated_surface_protein_(MASP__pseudogene)__putative
Tc00.1047053509977.30	0.488889	49.3	mucin-associated_surface_protein_(MASP)__putative
Tc00.1047053508081.70	0.488959	100.9	mucin-associated_surface_protein_(MASP)__putative
Tc00.1047053506501.184	0.489888	88.3	mucin-associated_surface_protein_(MASP__pseudogene)__putative
Tc00.1047053510503.89	0.490644	252.2	mucin-associated_surface_protein_(MASP__pseudogene)__putative
Tc00.1047053508057.20	0.491018	251.4	mucin-associated_surface_protein_(MASP__pseudogene)__putative
Tc00.1047053506245.41	0.491525	909.6	mucin-associated_surface_protein_(MASP)__putative
Tc00.1047053507699.110	0.491758	52.1	mucin-associated_surface_protein_(MASP__pseudogene)__putative
Tc00.1047053506309.100	0.492188	300.3	mucin-associated_surface_protein_(MASP__pseudogene)__putative
Tc00.1047053507471.20	0.492537	274.6	mucin-associated_surface_protein_(MASP__pseudogene)__putative
Tc00.1047053506601.40	0.493023	58.1	mucin-associated_surface_protein_(MASP)__putative
Tc00.1047053511875.29	0.495146	169.3	mucin-associated_surface_protein_(MASP__pseudogene)__putative
Tc00.1047053508481.20	0.495413	221.7	mucin-associated_surface_protein_(MASP)__putative
Tc00.1047053511547.10	0.495413	221.7	mucin-associated_surface_protein_(MASP)__putative
Tc00.1047053506361.9	0.496183	463.1	mucin-associated_surface_protein_(MASP)__putative
Tc00.1047053508753.40	0.496795	401.7	mucin-associated_surface_protein_(MASP__pseudogene)__putative
Tc00.1047053507959.280	0.497126	133.1	mucin-associated_surface_protein_(MASP)__putative
Tc00.1047053509699.210	0.498039	103.2	mucin-associated_surface_protein_(MASP)__putative
Tc00.1047053504769.20	0.498141	52	mucin-associated_surface_protein_(MASP)__putative
Tc00.1047053510547.14	0.498623	196.5	mucin-associated_surface_protein_(MASP__pseudogene)__putative
Tc00.1047053510025.30	0.5	216.6	mucin-associated_surface_protein_(MASP__pseudogene)__putative
Tc00.1047053511605.5	0.5	671.9	mucin-associated_surface_protein_(MASP__pseudogene)__putative
Tc00.1047053508977.99	0.501057	190.9	mucin-associated_surface_protein_(MASP__pseudogene)__putative
Tc00.1047053506067.34	0.501241	434.2	mucin-associated_surface_protein_(MASP__pseudogene)__putative
Tc00.1047053511183.103	0.501355	196.9	mucin-associated_surface_protein_(MASP__pseudogene)__putative
Tc00.1047053506599.280	0.505076	128.5	mucin-associated_surface_protein_(MASP__pseudogene)__putative
Tc00.1047053506599.360	0.505076	109.9	mucin-associated_surface_protein_(MASP__pseudogene)__putative
Tc00.1047053511089.70	0.505828	235.4	mucin-associated_surface_protein_(MASP__pseudogene)__putative
Tc00.1047053511597.40	0.505837	90.7	mucin-associated_surface_protein_(MASP)__putative
Tc00.1047053506057.81	0.50625	238.5	mucin-associated_surface_protein_(MASP__pseudogene)__putative
Tc00.1047053505949.169	0.507463	318.4	mucin-associated_surface_protein_(MASP)__putative
Tc00.1047053510583.34	0.508163	295.9	mucin-associated_surface_protein_(MASP__pseudogene)__putative
Tc00.1047053506761.11	0.508475	90.3	mucin-associated_surface_protein_(MASP)__putative
Tc00.1047053506245.264	0.509091	660.6	mucin-associated_surface_protein_(MASP)__putative
Tc00.1047053506185.20	0.510204	1013.6	mucin-associated_surface_protein_(MASP)__putative
Tc00.1047053508759.40	0.511737	185.4	mucin-associated_surface_protein_(MASP)__putative
Tc00.1047053504239.161	0.512195	111.4	mucin-associated_surface_protein_(MASP__pseudogene)__putative
Tc00.1047053509697.15	0.512315	264.3	mucin-associated_surface_protein_(MASP__pseudogene)__putative
Tc00.1047053506501.50	0.512367	124.8	mucin-associated_surface_protein_(MASP__pseudogene)__putative
Tc00.1047053509977.80	0.512953	58.7	mucin-associated_surface_protein_(MASP)__putative
Tc00.1047053507957.60	0.513986	116.5	mucin-associated_surface_protein_(MASP__pseudogene)__putative
Tc00.1047053509419.120	0.514423	354.1	mucin-associated_surface_protein_(MASP__pseudogene)__putative
Tc00.1047053509419.190	0.515663	440.1	mucin-associated_surface_protein_(MASP__pseudogene)__putative
Tc00.1047053507429.40	0.518519	58.4	mucin-associated_surface_protein_(MASP__pseudogene)__putative
Tc00.1047053511449.119	0.518519	94.6	mucin-associated_surface_protein_(MASP__pseudogene)__putative
Tc00.1047053506763.90	0.52069	90.8	mucin-associated_surface_protein_(MASP__pseudogene)__putative
Tc00.1047053506813.211	0.520833	842	mucin-associated_surface_protein_(MASP__pseudogene)__putative
Tc00.1047053507217.30	0.521008	144.7	mucin-associated_surface_protein_(MASP__pseudogene)__putative
Tc00.1047053507217.60	0.521008	127.9	mucin-associated_surface_protein_(MASP__pseudogene)__putative
Tc00.1047053507429.3	0.521429	254.7	mucin-associated_surface_protein_(MASP)__putative
Tc00.1047053511081.41	0.521628	321.4	mucin-associated_surface_protein_(MASP__pseudogene)__putative
Tc00.1047053510803.15	0.521739	180.8	mucin-associated_surface_protein_(MASP__pseudogene)__putative
Tc00.1047053507237.250	0.522422	170.4	mucin-associated_surface_protein_(MASP__pseudogene)__putative
Tc00.1047053504655.9	0.522727	272.7	mucin-associated_surface_protein_(MASP)__putative
Tc00.1047053506765.50	0.523148	172.8	mucin-associated_surface_protein_(MASP)__putative
Tc00.1047053506027.10	0.524038	399	mucin-associated_surface_protein_(MASP__pseudogene)__putative
Tc00.1047053506901.85	0.52439	256	mucin-associated_surface_protein_(MASP__pseudogene)__putative
Tc00.1047053509993.15	0.525836	163.1	mucin-associated_surface_protein_(MASP__pseudogene)__putative
Tc00.1047053510207.21	0.526154	160	mucin-associated_surface_protein_(MASP__pseudogene)__putative
Tc00.1047053510021.109	0.526316	45.6	mucin-associated_surface_protein_(MASP__pseudogene)__putative
Tc00.1047053509699.60	0.526515	683	mucin-associated_surface_protein_(MASP__pseudogene)__putative
Tc00.1047053505949.50	0.527473	130	mucin-associated_surface_protein_(MASP__pseudogene)__putative
Tc00.1047053510583.74	0.527495	251.1	mucin-associated_surface_protein_(MASP__pseudogene)__putative
Tc00.1047053506767.240	0.527778	180.5	mucin-associated_surface_protein_(MASP)__putative
Tc00.1047053505919.11	0.528474	557.3	mucin-associated_surface_protein_(MASP__pseudogene)__putative
Tc00.1047053504787.54	0.528926	127.6	mucin-associated_surface_protein_(MASP__pseudogene)__putative
Tc00.1047053506741.30	0.529052	139.6	mucin-associated_surface_protein_(MASP__pseudogene)__putative
Tc00.1047053508687.30	0.530233	93	mucin-associated_surface_protein_(MASP__pseudogene)__putative
Tc00.1047053507957.300	0.530516	112.6	mucin-associated_surface_protein_(MASP)__putative
Tc00.1047053506023.10	0.5311	288.6	mucin-associated_surface_protein_(MASP__pseudogene)__putative
Tc00.1047053510545.30	0.53168	144.1	mucin-associated_surface_protein_(MASP__pseudogene)__putative
Tc00.1047053509765.95	0.531818	338.6	mucin-associated_surface_protein_(MASP__pseudogene)__putative
Tc00.1047053504035.41	0.533019	113.2	mucin-associated_surface_protein_(MASP__pseudogene)__putative
Tc00.1047053504975.10	0.533141	433.2	mucin-associated_surface_protein_(MASP__pseudogene)__putative
Tc00.1047053506757.50	0.537037	195.9	mucin-associated_surface_protein_(MASP)__putative
Tc00.1047053506501.350	0.537383	110.5	mucin-associated_surface_protein_(MASP)__putative
Tc00.1047053511183.40	0.538251	135.7	mucin-associated_surface_protein_(MASP__pseudogene)__putative
Tc00.1047053505025.130	0.539535	141	mucin-associated_surface_protein_(MASP)__putative
Tc00.1047053508293.27	0.540773	187.4	mucin-associated_surface_protein_(MASP__pseudogene)__putative
Tc00.1047053510561.7	0.540984	699.4	mucin-associated_surface_protein_(MASP)__putative
Tc00.1047053506703.74	0.543478	554.3	mucin-associated_surface_protein_(MASP__pseudogene)__putative
Tc00.1047053506499.105	0.544534	93.7	mucin-associated_surface_protein_(MASP__pseudogene)__putative
Tc00.1047053505567.31	0.546875	312.5	mucin-associated_surface_protein_(MASP__pseudogene)__putative
Tc00.1047053503717.80	0.546948	124.4	mucin-associated_surface_protein_(MASP__pseudogene)__putative
Tc00.1047053507553.41	0.54902	816.9	mucin-associated_surface_protein_(MASP)__putative
Tc00.1047053506245.230	0.549801	199.8	mucin-associated_surface_protein_(MASP__pseudogene)__putative
Tc00.1047053510583.209	0.549894	230.7	mucin-associated_surface_protein_(MASP__pseudogene)__putative
Tc00.1047053511099.84	0.550296	501.9	mucin-associated_surface_protein_(MASP__pseudogene)__putative
Tc00.1047053511099.140	0.550847	194.9	mucin-associated_surface_protein_(MASP)__putative
Tc00.1047053509973.10	0.551136	56.8	mucin-associated_surface_protein_(MASP)__putative
Tc00.1047053504587.30	0.551136	446.9	mucin-associated_surface_protein_(MASP)__putative
Tc00.1047053506501.329	0.552632	213	mucin-associated_surface_protein_(MASP__pseudogene)__putative
Tc00.1047053510465.24	0.553719	501.3	mucin-associated_surface_protein_(MASP__pseudogene)__putative
Tc00.1047053508313.140	0.555085	199.1	mucin-associated_surface_protein_(MASP)__putative
Tc00.1047053506939.50	0.555985	329.4	mucin-associated_surface_protein_(MASP)__putative
Tc00.1047053505063.30	0.556582	426.4	mucin-associated_surface_protein_(MASP__pseudogene)__putative
Tc00.1047053506973.105	0.558473	108.1	mucin-associated_surface_protein_(MASP__pseudogene)__putative
Tc00.1047053511555.10	0.560166	49.7	mucin-associated_surface_protein_(MASP)__putative
Tc00.1047053511095.20	0.561905	67.3	mucin-associated_surface_protein_(MASP__pseudogene)__putative
Tc00.1047053503501.7	0.5625	72.9	mucin-associated_surface_protein_(MASP)__putative
Tc00.1047053506603.20	0.564706	96.7	mucin-associated_surface_protein_(MASP__pseudogene)__putative
Tc00.1047053508687.39	0.565217	181.1	mucin-associated_surface_protein_(MASP__pseudogene)__putative
Tc00.1047053503427.19	0.565217	1362.3	mucin-associated_surface_protein_(MASP__pseudogene)__putative
Tc00.1047053506939.10	0.566901	273.4	mucin-associated_surface_protein_(MASP__pseudogene)__putative
Tc00.1047053503585.115	0.568182	757.5	mucin-associated_surface_protein_(MASP)__putative
Tc00.1047053508359.20	0.56942	92.5	mucin-associated_surface_protein_(MASP__pseudogene)__putative
Tc00.1047053459793.20	0.573099	161.7	mucin-associated_surface_protein_(MASP__pseudogene)__putative
Tc00.1047053504669.40	0.574124	68.2	mucin-associated_surface_protein_(MASP__pseudogene)__putative
Tc00.1047053506015.30	0.574124	66.4	mucin-associated_surface_protein_(MASP__pseudogene)__putative
Tc00.1047053506763.234	0.574194	150.5	mucin-associated_surface_protein_(MASP__pseudogene)__putative_mucin-associated_surface_protein_(MASP)__putative__frameshift
Tc00.1047053506599.30	0.574803	93.1	mucin-associated_surface_protein_(MASP__pseudogene)__putative
Tc00.1047053506769.4	0.575419	439.4	mucin-associated_surface_protein_(MASP__pseudogene)__putative
Tc00.1047053509369.81	0.576923	330.7	mucin-associated_surface_protein_(MASP__pseudogene)__putative
Tc00.1047053510163.30	0.577075	85.6	mucin-associated_surface_protein_(MASP)__putative
Tc00.1047053509993.31	0.580547	160	mucin-associated_surface_protein_(MASP__pseudogene)__putative
Tc00.1047053511095.5	0.580645	64.5	mucin-associated_surface_protein_(MASP)__putative
Tc00.1047053511079.25	0.582656	54.2	mucin-associated_surface_protein_(MASP__pseudogene)__putative
Tc00.1047053506909.140	0.583039	71.2	mucin-associated_surface_protein_(MASP__pseudogene)__putative
Tc00.1047053509993.51	0.586626	158	mucin-associated_surface_protein_(MASP__pseudogene)__putative
Tc00.1047053510809.20	0.587549	94.6	mucin-associated_surface_protein_(MASP__pseudogene)__putative
Tc00.1047053510583.180	0.58794	190.9	mucin-associated_surface_protein_(MASP__pseudogene)__putative
Tc00.1047053506765.46	0.589226	94.2	mucin-associated_surface_protein_(MASP__pseudogene)__putative
Tc00.1047053418405.10	0.597015	69.6	mucin-associated_surface_protein_(MASP)__putative
Tc00.1047053508151.5	0.60181	64.8	mucin-associated_surface_protein_(MASP__pseudogene)__putative
Tc00.1047053511063.11	0.603774	672.9	mucin-associated_surface_protein_(MASP)__putative
Tc00.1047053508761.174	0.606557	95.6	mucin-associated_surface_protein_(MASP__pseudogene)__putative
Tc00.1047053507041.55	0.608247	192.4	mucin-associated_surface_protein_(MASP__pseudogene)__putative
Tc00.1047053506899.30	0.609407	224.2	mucin-associated_surface_protein_(MASP__pseudogene)__putative
Tc00.1047053508291.10	0.615721	138.2	mucin-associated_surface_protein_(MASP__pseudogene)__putative
Tc00.1047053506409.130	0.630081	94.8	mucin-associated_surface_protein_(MASP__pseudogene)__putative
Tc00.1047053510557.73	0.637168	87	mucin-associated_surface_protein_(MASP__pseudogene)__putative
Tc00.1047053506767.5	0.638298	567.3	mucin-associated_surface_protein_(MASP)__putative
Tc00.1047053508099.9	0.640227	198.3	mucin-associated_surface_protein_(MASP__pseudogene)__putative
Tc00.1047053510261.31	0.640227	202	mucin-associated_surface_protein_(MASP__pseudogene)__putative
Tc00.1047053511147.10	0.647059	92.2	mucin-associated_surface_protein_(MASP__pseudogene)__putative
Tc00.1047053510475.51	0.649842	4010.5	mucin-associated_surface_protein_(MASP__pseudogene)__putative
Tc00.1047053507579.10	0.665339	106.2	mucin-associated_surface_protein_(MASP__pseudogene)__putative
Tc00.1047053506131.5	0.666667	377.7	mucin-associated_surface_protein_(MASP__pseudogene)__putative
Tc00.1047053508311.31	0.666667	148.9	mucin-associated_surface_protein_(MASP__pseudogene)__putative
Tc00.1047053508451.5	0.668293	141.4	mucin-associated_surface_protein_(MASP__pseudogene)__putative
Tc00.1047053511397.10	0.673118	134.7	mucin-associated_surface_protein_(MASP__pseudogene)__putative
Tc00.1047053507173.30	0.68254	68.7	mucin-associated_surface_protein_(MASP__pseudogene)__putative
Tc00.1047053511547.14	0.691489	141.8	mucin-associated_surface_protein_(MASP)__putative
Tc00.1047053511611.50	0.695652	86.9	mucin-associated_surface_protein_(MASP)__putative
Tc00.1047053508509.11	0.711934	96	mucin-associated_surface_protein_(MASP__pseudogene)__putative

## Sheet: T.cruzi Ribosomal
Gene ID	GC3	Expression(rpkm)		Product
Tc00.1047053503757.10	0.906475	64.7		40S_ribosomal_protein_SA
Tc00.1047053511545.40	0.88806	52.2		ribosomal_protein_L27
Tc00.1047053509825.14	0.886179	100.2		40S_ribosomal_protein_SA
Tc00.1047053442383.9	0.880734	148.9		40S_ribosomal_protein_SA
Tc00.1047053510999.39	0.865854	73.1		40S_ribosomal_protein_S3A
Tc00.1047053503611.20	0.857143	52.9		ribosomal_protein_L24
Tc00.1047053511001.9	0.854962	55.9		40S_ribosomal_protein_S3A
Tc00.1047053511001.18	0.851145	55.9		40S_ribosomal_protein_S3A
Tc00.1047053503881.39	0.843373	100.4		ribosomal_protein_L38
Tc00.1047053506829.39	0.842365	54.1		ribosomal_protein_S7
Tc00.1047053503611.40	0.84127	52.9		ribosomal_protein_L24
Tc00.1047053511001.120	0.838889	35.1		60S_ribosomal_protein_L18a
Tc00.1047053511545.20	0.835526	46		ribosomal_protein_L27
Tc00.1047053504181.30	0.826389	67.1		40S_ribosomal_protein_S23
Tc00.1047053504147.120	0.824427	78.8		60S_ribosomal_protein_L22
Tc00.1047053503453.30	0.820755	47.1		60S_ribosomal_protein_L30
Tc00.1047053510765.70	0.819923	109.8		60S_ribosomal_protein_L5
Tc00.1047053510769.90	0.819549	122.8		60S_ribosomal_protein_L32
Tc00.1047053504181.20	0.819444	67.1		40S_ribosomal_protein_S23
Tc00.1047053510737.70	0.814815	100.5		60S_ribosomal_subunit_protein_L31
Tc00.1047053505843.20	0.814433	261.1		60S_ribosomal_protein_L6
Tc00.1047053510765.60	0.812903	95.6		60S_ribosomal_protein_L5
Tc00.1047053510761.14	0.8125	104.1		60S_ribosomal_protein_L26
Tc00.1047053510431.274	0.811765	11.7		60S_ribosomal_protein_L37
Tc00.1047053503453.40	0.811321	47.1		60S_ribosomal_protein_L30
Tc00.1047053509233.190	0.810811	93		ribosomal_protein_S25
Tc00.1047053510101.30	0.809524	56.6		60S_ribosomal_protein_L28
Tc00.1047053510101.40	0.809524	56.6		60S_ribosomal_protein_L28
Tc00.1047053510719.160	0.80916	78.8		60S_ribosomal_protein_L22
Tc00.1047053510241.50	0.808411	57.6		60S_ribosomal_protein_L10
Tc00.1047053509351.4	0.808219	91.3		ribosomal_protein_L38
Tc00.1047053506963.20	0.80814	83.3		60S_ribosomal_protein_L34
Tc00.1047053507831.90	0.80814	83.3		60S_ribosomal_protein_L34
Tc00.1047053503575.34	0.807229	100.4		ribosomal_protein_L38
Tc00.1047053504163.30	0.806283	47.1		40S_ribosomal_protein_S9
Tc00.1047053506401.120	0.806283	47.1		40S_ribosomal_protein_S9
Tc00.1047053506963.14	0.804598	80.4		40S_ribosomal_protein_S27
Tc00.1047053510737.79	0.804233	97		60S_ribosomal_subunit_protein_L31
Tc00.1047053507709.50	0.804124	254.2		60S_ribosomal_protein_L6
Tc00.1047053510243.40	0.803738	57.6		60S_ribosomal_protein_L10
Tc00.1047053511069.20	0.801802	189.1		40S_ribosomal_protein_S8
Tc00.1047053511145.20	0.798507	121.8		60S_ribosomal_protein_L32
Tc00.1047053510769.49	0.796813	83.6		40S_ribosomal_protein_S6
Tc00.1047053503643.3	0.796296	55.5		60S_ribosomal_protein_L4
Tc00.1047053504147.20	0.793814	199.3		60S_ribosomal_protein_L18
Tc00.1047053511139.20	0.793103	113		40S_ribosomal_protein_S11
Tc00.1047053510719.35	0.791667	143.5		ribosomal_protein_L29
Tc00.1047053510719.30	0.791667	143.5		ribosomal_protein_L29
Tc00.1047053430605.29	0.790698	20.1		40S_ribosomal_protein_S3
Tc00.1047053507837.50	0.785311	111.1		40S_ribosomal_protein_S11
Tc00.1047053511067.20	0.784722	104.1		60S_ribosomal_protein_L26
Tc00.1047053507677.39	0.781395	20.1		40S_ribosomal_protein_S3
Tc00.1047053506739.150	0.780269	64.2		60S_ribosomal_protein_L13a
Tc00.1047053511071.171	0.775758	68.6		60S_ribosomal_protein_L12
Tc00.1047053504181.10	0.773684	75.4		60S_ribosomal_protein_L9
Tc00.1047053510323.30	0.771689	181.1		60S_ribosomal_protein_L13
Tc00.1047053510879.120	0.769231	174		ribosomal_protein_L3
Tc00.1047053510879.110	0.769231	174		ribosomal_protein_L3
Tc00.1047053511729.40	0.768421	75.4		60S_ribosomal_protein_L9
Tc00.1047053510879.20	0.767857	49.6		ribosomal_protein_S19
Tc00.1047053509979.90	0.765625	7.8		60S_ribosomal_protein_L35
Tc00.1047053509979.95	0.757812	7.8		60S_ribosomal_protein_L35
Tc00.1047053506963.10	0.755656	926		60S_ribosomal_protein_L10a
Tc00.1047053511051.39	0.755474	49.8		40S_ribosomal_protein_S4
Tc00.1047053511051.50	0.755474	49.8		40S_ribosomal_protein_S4
Tc00.1047053506213.60	0.753788	78.2		40S_ribosomal_protein_S2
Tc00.1047053509151.140	0.753304	108.6		60S_ribosomal_protein_L23a
Tc00.1047053511069.10	0.750943	159.7		40S_ribosomal_protein_S8
Tc00.1047053508207.110	0.748971	174.2		60S_ribosomal_protein_L7
Tc00.1047053507105.40	0.747664	330.2		60S_ribosomal_protein_L44
Tc00.1047053503833.40	0.746212	77		40S_ribosomal_protein_S2
Tc00.1047053508207.100	0.744856	174.2		60S_ribosomal_protein_L7
Tc00.1047053511189.30	0.743421	37.2		40S_ribosomal_protein_S13
Tc00.1047053511527.34	0.743295	34.4		60S_ribosomal_protein_L2
Tc00.1047053507673.20	0.742049	65.9		60S_ribosomal_protein_L13a
Tc00.1047053510767.20	0.73913	49.2		60S_Ribosomal_protein_L36
Tc00.1047053510101.170	0.73822	205.9		40S_ribosomal_protein_S5
Tc00.1047053509583.4	0.737374	333.3		60S_ribosomal_protein_L44
Tc00.1047053511181.100	0.735632	34.4		60S_ribosomal_protein_L2
Tc00.1047053506937.30	0.734807	60.7		40S_ribosomal_protein_L14
Tc00.1047053510101.240	0.734375	8.6		60S_ribosomal_protein_L24
Tc00.1047053510101.180	0.732984	205.9		40S_ribosomal_protein_S5
Tc00.1047053510029.70	0.730263	37.2		40S_ribosomal_protein_S13
Tc00.1047053506861.30	0.729282	60.7		40S_ribosomal_protein_L14
Tc00.1047053511805.15	0.724138	402.2		ribosomal_protein_S29
Tc00.1047053509201.15	0.724138	402.2		ribosomal_protein_S29
Tc00.1047053506025.14	0.724138	402.2		ribosomal_protein_S29
Tc00.1047053506605.150	0.718919	36		60S_ribosomal_protein
Tc00.1047053503449.10	0.718563	53.8		60S_ribosomal_protein_L17
Tc00.1047053507875.159	0.716981	207.5		60S_acidic_ribosomal_protein_P2_(pseudogene)
Tc00.1047053510755.129	0.713568	102.1		60S_ribosomal_protein_L12
Tc00.1047053506213.80	0.706587	55.8		60S_ribosomal_protein_L17
Tc00.1047053503899.30	0.7	26.6		40S_ribosomal_protein_S16
Tc00.1047053506945.290	0.697561	47.1		ribosomal_protein_L15
Tc00.1047053506743.30	0.688742	8.8		50S_ribosomal_protein_L17
Tc00.1047053506401.320	0.6875	62.5		60S_ribosomal_protein_L7a
Tc00.1047053509149.40	0.683473	44.8		60S_ribosomal_protein_L19
Tc00.1047053503899.20	0.68	26.6		40S_ribosomal_protein_S16
Tc00.1047053508307.170	0.678261	11.5		60S_acidic_ribosomal_protein
Tc00.1047053508041.30	0.678082	95.8		40S_ribosomal_protein_S15A
Tc00.1047053506181.59	0.676056	37.5		40S_ribosomal_protein_S12
Tc00.1047053506945.230	0.675862	50.5		40S_ribosomal_protein_S14
Tc00.1047053510767.10	0.674208	46.7		ribosomal_protein_L15
Tc00.1047053509149.60	0.673184	44.6		60S_ribosomal_protein_L19
Tc00.1047053409117.20	0.668966	50.5		40S_ribosomal_protein_S14
Tc00.1047053507993.130	0.6633	33.6		60S_ribosomal_protein_L7
Tc00.1047053510101.430	0.662698	129.6		40S_ribosomal_protein_S21
Tc00.1047053510101.420	0.662447	136.4		40S_ribosomal_protein_S21
Tc00.1047053511145.46	0.659341	21.9		60S_ribosomal_protein_L37a
Tc00.1047053506181.50	0.64214	159.4		60S_ribosomal_protein_L18
Tc00.1047053506249.60	0.636015	20.4		40S_ribosomal_protein_S8
Tc00.1047053511217.145	0.634615	192.3		ribosomal_protein_L39
Tc00.1047053509381.20	0.630573	93.4		40S_ribosomal_protein_S15A
Tc00.1047053505977.26	0.628319	64.8		60S_acidic_ribosomal_protein_P2
Tc00.1047053510309.50	0.62069	54.5		60S_acidic_ribosomal_protein_P2
Tc00.1047053510309.40	0.612069	68.9		60S_acidic_ribosomal_protein_P2
Tc00.1047053506413.30	0.610619	734.5		40S_ribosomal_protein_S33
Tc00.1047053506657.79	0.60479	13.9		50S_ribosomal_protein_L16
Tc00.1047053508551.20	0.594406	93.2		40S_ribosomal_protein_S12
Tc00.1047053506413.20	0.575	688.8		40S_ribosomal_protein_S33
Tc00.1047053509165.40	0.462963	209.8		60S_acidic_ribosomal_protein_P2_beta_(H6.4)
