# Supplementary material for: Transcriptome analysis of the bloodstream stage from the parasite Trypanosoma vivax
Source: BMC Genomics. 2013 Mar 5;14:149. doi: 10.1186/1471-2164-14-149 (PMC4007602; doi:10.1186/1471-2164-14-149)
Supplement: Additional file 14: Table S7 — T. vivax and T. brucei orthologs genes and trans splicing sites. [file 1471-2164-14-149-S14.xls]

## Sheet: Table S7
	Table S7
n SL	Gene ID	Product	reads	pos	reads	pos	reads	pos		n SL	Gene ID	Product	reads	pos	reads	pos	reads	pos	reads	pos	reads	pos	reads	pos	reads	pos
3	TvY486_0905260	60S ribosomal protein L23 putative	4	6	9	-13	109	-18		5	Tb427tmp.211.2630	60S ribosomal protein L23 putative	17	-1	118	-5	9	9	514	-11	4985	-15
3	TvY486_0907460	60S ribosomal protein L5 putative	2	-8	106	-15	36	-19		3	Tb427tmp.244.2730	60S ribosomal protein L5 putative	24	-12	557	-15	3109	-19
3	TvY486_1005370	40S ribosomal protein S18 putative	3	-10	21	-13	175	-19		2	Tb427.10.5340	40S ribosomal protein S18 putative	621	-8	4745	-12
3	TvY486_0601590	40S ribosomal protein S30 putative	12	-11	107	-19	189	-27		2	Tb427.06.2110	40S ribosomal protein S30 putative	5	-9	1749	-18
3	TvY486_1107730	hypothetical protein conserved	3	-13	11	-22	61	-26		3	Tb427tmp.02.5150	hypothetical protein conserved	8	1	55	-4	276	-8
3	TvY486_0604330	hypothetical protein conserved	2	-16	5	-22	60	-32		2	Tb427.06.5010	hypothetical protein conserved	15	-28	175	-32
2	TvY486_0604440	60S acidic ribosomal protein P2 putative	2	3	30	-20				3	Tb427.06.5130	60S acidic ribosomal protein P2 putative	10	-10	357	-14	2843	-18
2	TvY486_1103320	60S ribosomal protein L44	15	-3	300	-8				3	Tb427.02.6090	60S ribosomal protein L44	16	-14	131	-19	1040	-23
2	TvY486_0300750	ribosomal protein S25 putative	19	-5	209	-34				2	Tb427.03.1370	40S ribosomal protein S25 putative	28	-15	261	-34
2	TvY486_0301950	hypothetical protein conserved	2	-5	2	-10				3	Tb427.03.2660	hypothetical protein conserved	16	-3	17	-15	20	-19
2	TvY486_0805540	60S ribosomal protein L12 putative	10	-5	226	-17				3	Tb427.08.6030	60S ribosomal protein L12 putative	10	-12	266	-15	1568	-19
2	TvY486_1004150	60S ribosomal protein L30 putative	6	-6	11	-23				4	Tb427.10.4120	60S ribosomal protein L30	7	9	14	-6	5609	-20	25	-23
2	TvY486_1005810	hypothetical protein conserved	4	-6	2	10				1	Tb427.10.5870	hypothetical protein conserved	121	-5
2	TvY486_1109400	DNA-dependent RNA polymerases putative	3	-6	2	-12				1	Tb427tmp.01.0625	DNA-dependent RNA polymerases putative	6	-34
2	TvY486_0304410	60S ribosomal protein L4 putative	315	7	15	34				4	Tb427.03.5050	60S ribosomal protein L4	12	-4	106	-7	632	-25	5471	-29
2	TvY486_1001040	40S ribosomal protein S23 putative	2	7	85	-15				2	Tb427.10.1090	40S ribosomal protein S23 putative	15	-6	3117	-31
2	TvY486_1003350	60S acidic ribosomal protein P2 putative	2	-7	49	-24				4	Tb427.10.3370	60S acidic ribosomal protein P2 putative	34	-1	157	-5	633	-15	5972	-19
2	TvY486_1008280	legume-like lectin putative	2	-7	19	-17				3	Tb427.10.8400	legume-like lectin putative	21	2	151	-3	307	-8
2	TvY486_0602900	hypothetical protein conserved	3	-8	3	-13				1	Tb427.06.3420	hypothetical protein conserved	51	-7
2	TvY486_1114810	LSM4psmall nucleolar ribonucleoprotein-like protein putative	6	-8	2	-32				3	Tb427tmp.01.5535	U6 snRNA-associated Sm-like protein LSm4p	154	0	14	3	8	11
2	TvY486_1116710	ribosomal protein L27 putative	2	-8	146	-14				4	Tb427tmp.01.7535	60S ribosomal protein L27 putative	160	-2	9	6	6852	-13	10	-18
2	TvY486_0805470	protein kinase putative fragment	6	-9	2	9				2	Tb427.08.5950	protein kinase putative	15	-31	120	-35
2	TvY486_1005090	ubiquitinribosomal protein S27a putative	7	-9	45	-12				3	Tb427.10.5030	ubiquitinribosomal protein S27a putative	291	-1	2564	-5	6	-11
2	TvY486_0805750	40S ribosomal protein S8 putative	5	-10	230	-13				5	Tb427.08.6150	40S ribosomal protein S8 putative	353	-1	3179	-5	67	-11	574	-15	2509	-20
2	TvY486_0907580	40S ribosomal protein S6 putative	3	-10	154	-24				3	Tb427.10.190	40S ribosomal protein S6 putative	13	-6	221	-10	1435	-14
2	TvY486_1008420	hypothetical protein conserved	5	-10	2	-14				2	Tb427.10.8640	hypothetical protein conserved	11	-17	80	-21
2	TvY486_0402830	chaperone protein DNAj putative	3	-11	2	-14				2	Tb427.04.2970	chaperone protein DNAj putative	16	-5	167	-8
2	TvY486_0503740	NUDIX hydrolase putative	10	-11	2	-22				2	Tb427.05.4350	NUDIX hydrolase putative	8	-9	73	-23
2	TvY486_0805780	60S ribosomal protein L26 putative	24	-11	296	-20				4	Tb427.08.6180	60S ribosomal protein L26 putative	5	14	414	-16	6	19	3445	-20
2	TvY486_0807660	amino acid transporter putative	3	12	4	22				2	Tb427.08.8260	amino acid transporter putative	36	-27	183	-31
2	TvY486_1000500	ribosomal protein S17 putative	34	-12	19	-15				3	Tb427.01.3180	40S ribosomal protein S11 putative	10	-21	365	-25	3492	-29
2	TvY486_1006440	hypothetical protein conserved	3	-13	7	-21				2	Tb427.10.6480	hypothetical protein conserved	9	-20	48	-24
2	TvY486_0806380	IgE-dependent histamine-releasing factor putative	2	-15	12	-24				1	Tb427.08.6760	IgE-dependent histamine-releasing factor putative	25	-22
2	TvY486_1008320	40S ribosomal protein S12 putative	37	-15	306	-26				5	Tb427.10.8430	40S ribosomal protein S12 putative	15	-8	116	-12	523	-19	4855	-23	24	-29
2	TvY486_0102140	serine peptidase putativeserine peptidase Clan SC Family S9D	2	-16	2	-23				1	Tb427.01.4780	serine peptidase putative	6	-35
2	TvY486_0904200	hypothetical protein conserved	2	-16	4	-25				1	Tb427tmp.211.1280	hypothetical protein conserved	91	-17
2	TvY486_1004060	hypothetical protein conserved	2	16	3	-21				1	Tb427.10.4030	hypothetical protein	59	-26
2	TvY486_1006330	60S ribosomal proteins L37 putative	2	-16	23	-22				2	Tb427.10.6370	60S ribosomal proteins L37 putative	6	-12	3427	-27
2	TvY486_1100870	hypothetical protein conserved	3	-17	8	-26				2	Tb427tmp.03.0115	hypothetical protein conserved	10	-18	114	-21
2	TvY486_1004640	peptidyl-prolyl cis-trans isomerase putative	2	-18	5	-31				1	Tb427.10.4620	peptidyl-prolyl cis-trans isomerase putative	379	-14
2	TvY486_1103730	40S ribosomal protein S4 putative	5	-18	48	-25				4	Tb427tmp.02.1085	40S ribosomal protein S4 putative	5	8	8	-15	13	-22	5	-35
2	TvY486_1112230	40S ribosomal protein L14 putative	2	-18	141	-27				3	Tb427tmp.01.3020	40S ribosomal protein L14 putative	10	-16	188	-20	1574	-24
2	TvY486_1008040	hypothetical protein conserved	2	-20	10	-23				1	Tb427.10.8160	hypothetical protein conserved	31	-22
2	TvY486_1008140	eukaryotic translation initiation factor 3 subunit 8 putative	3	-20	10	-24				2	Tb427.10.8290	eukaryotic translation initiation factor 3 subunit 8 putative	13	-22	647	-31
2	TvY486_1111790	hypothetical protein conserved	2	-20	3	-33				1	Tb427tmp.01.2630	hypothetical protein conserved	32	-34
2	TvY486_1114710	hypothetical protein conserved	3	-21	4	-18				2	Tb427tmp.01.5440	hypothetical protein conserved	51	-25	386	-29
2	TvY486_0904730	hypothetical protein conserved	2	-22	10	-27				1	Tb427tmp.211.1890	hypothetical protein conserved	19	-18
2	TvY486_1006610	COP-coated vesicle membrane protein erv25 precursor putativeER--golgi transport protein erv25 precursor putative	3	-23	19	-31				3	Tb427.10.6640	COP-coated vesicle membrane protein erv25 precursor putative	25	-16	230	-19	137	-23
2	TvY486_1009970	hypothetical protein conserved	3	-23	5	-26				2	Tb427.10.10080	hypothetical protein conserved	23	-11	254	-15
2	TvY486_1112850	40S ribosomal protein S17 putative	9	-23	110	-28				7	Tb427tmp.01.3676	40S ribosomal protein S17 putative	6	-2	79	-5	9	9	7	-11	316	-14	2560	-18	7	21
2	TvY486_0601740	hypothetical protein conserved fragment	5	25	2	31				5	Tb427.06.2220	hypothetical protein conserved	5	-11	38	-14	41	-20	6	21	391	-23
2	TvY486_1014040	hypothetical protein conserved fragment	2	-25	6	-28				1	Tb427.10.14590	hypothetical protein conserved	55	-33
2	TvY486_0800230	nucleolar RNA-binding protein putative	4	-27	59	-34				1	Tb427.08.760	nucleolar RNA-binding protein	503	-25
2	TvY486_1100590	eukaryotic translation initiation factor 5a putative	3	-27	226	-34				2	Tb427tmp.03.0410	eukaryotic translation initiation factor 5a putative	162	-27	1710	-31
2	TvY486_0900400	60S ribosomal protein L35 putative	11	-28	186	-32				4	Tb427tmp.160.0700	60S ribosomal protein L35 putative	1945	-11	239	-15	18	-20	17	34
2	TvY486_1100570	dynein light chain putative	6	-28	78	-34				1	Tb427tmp.50.0007	dynein light chain LC8 putative	6	19
2	TvY486_0200650	hypothetical protein conserved	3	-29	13	-33				1	Tb427.02.2990	hypothetical protein conserved	74	-32
2	TvY486_1007790	23-bisphosphoglycerate-independent phosphoglycerate mutase putative	7	-29	10	-32				1	Tb427.10.7930	23-bisphosphoglycerate-independent phosphoglycerate mutase	401	-12
2	TvY486_0302870	U2 small nuclear ribonucleoprotein B putative	2	-31	8	-23				2	Tb427.03.3480	U2 small nuclear ribonucleoprotein B putative	10	-22	92	-25
2	TvY486_0800820	hypothetical protein conserved	5	-31	5	-34				2	Tb427.08.1410	hypothetical protein conserved	12	-23	99	-26
2	TvY486_0903870	60S ribosomal protein L37 putative	2	-31	7	-34				2	Tb427tmp.211.0865	60S ribosomal protein L37 putative	5	-6	1390	-24
2	TvY486_0101650	ATP synthase subunit putative	2	-32	20	-35				4	Tb427.01.3820	ATP synthase subunit putative	7	-18	51	-21	16	-27	212	-30
2	TvY486_0806550	mu-adaptin 4 putativeadaptor complex AP-4 medium subunit putative	3	34	6	-35				3	Tb427.08.7050	mu-adaptin 4 putative	24	-12	7	-30	91	-34
1	TvY486_0303150	hypothetical protein conserved	4	2						3	Tb427.03.3800	hypothetical protein conserved	13	-12	9	-15	60	-18
1	TvY486_0501030	hypothetical protein conserved	2	-2						1	Tb427.05.1540	hypothetical protein conserved	55	-23
1	TvY486_0904480	hypothetical protein conserved	3	-2						2	Tb427tmp.211.1630	hypothetical protein conserved	15	-5	16	-8
1	TvY486_0301650	chaperone protein DNAj putative	2	-3						1	Tb427.03.2290	chaperone protein DNAj putative	165	0
1	TvY486_0302230	hypothetical protein conserved	8	-3						1	Tb427.03.2910	hypothetical protein conserved	180	-13
1	TvY486_0304250	ubiquinone biosynthesis protein COQ7 homolog putative	3	-3						1	Tb427.03.4890	ubiquinone biosynthesis protein COQ7 homolog putative	13	-10
1	TvY486_0801630	hypothetical protein conserved	2	-3						3	Tb427.08.2140	hypothetical protein conserved	10	-6	85	-10	6	31
1	TvY486_1003590	hypothetical protein conserved	2	-3						2	Tb427.10.3590	hypothetical protein conserved	192	0	21	3
1	TvY486_1113250	hypothetical protein conserved	3	-3						2	Tb427tmp.01.4110	hypothetical protein conserved	24	-9	170	-13
1	TvY486_0100160	hypothetical protein conserved	3	-4						1	Tb427.01.730	hypothetical protein conserved	104	-15
1	TvY486_0304240	hypothetical protein conserved	19	-4						1	Tb427.03.4880	hypothetical protein conserved	203	-16
1	TvY486_0304290	hypothetical protein conserved	4	-4						1	Tb427.03.4930	hypothetical protein conserved	31	7
1	TvY486_0400270	hypothetical protein conserved	17	-4						2	Tb427.04.550	hypothetical protein conserved	6	-3	67	-12
1	TvY486_0402720	hypothetical protein conserved	6	4						2	Tb427.04.2860	hypothetical protein conserved	7	-10	69	-13
1	TvY486_0501650	hypothetical protein conserved	2	-4						1	Tb427.05.2270	hypothetical protein conserved	6	-11
1	TvY486_0603720	hypothetical protein conserved	8	4						1	Tb427.06.4310	hypothetical protein conserved	53	-15
1	TvY486_1007880	hypothetical protein conserved	2	-4						1	Tb427.10.8010	hypothetical protein conserved	12	-2
1	TvY486_1008090	RNA editing comple protein MP63 fragment	3	-4						1	Tb427.10.8210	KREPA2	261	-3
1	TvY486_1114720	hypothetical protein conserved fragment	9	-4						2	Tb427tmp.01.5460	hypothetical protein conserved	9	-2	53	-6
1	TvY486_1116100	deaminase putative	7	-4						1	Tb427tmp.01.6930	tRNA-sepcific adenosine deaminase	86	-10
1	TvY486_0100270	hypothetical protein conserved fragment	2	-5						1	Tb427.01.880	hypothetical protein conserved	123	-3
1	TvY486_0400050	hypothetical protein conserved	3	-5						1	Tb427.04.350	hypothetical protein conserved	21	-28
1	TvY486_0401960	hypothetical protein conserved	2	-5						1	Tb427.04.2170	hypothetical protein conserved	16	-33
1	TvY486_0503060	hypothetical protein conserved	2	-5						2	Tb427.05.3650	hypothetical protein conserved	20	-18	164	-22
1	TvY486_0604260	hypothetical protein conserved	5	-5						3	Tb427.06.4930	hypothetical protein conserved	11	-17	90	-21	10	27
1	TvY486_0903790	GTP-binding protein putative	2	5						3	Tb427tmp.211.0810	GTP-binding protein putative	8	-10	30	-14	11	-33
1	TvY486_1001600	ribosomal protein L36 putative	133	-5						2	Tb427.10.1590	ribosomal protein L36 putative	690	-8	2589	-12
1	TvY486_1008340	chaperone protein DNAJ putatative	6	-5						3	Tb427.10.8540	chaperone protein DNAj putative	10	-5	127	-10	654	-15
1	TvY486_0201620	hypothetical protein conserved	6	-6						1	Tb427.02.5020	acyl-CoA oxidase putative	83	-28
1	TvY486_0300530	hypothetical protein conserved	7	-6						1	Tb427.03.1140	hypothetical protein conserved	31	-3
1	TvY486_0403060	hypothetical protein conserved	16	-6						2	Tb427.04.3180	hypothetical protein conserved	13	-2	113	-6
1	TvY486_0502700	hypothetical protein conserved	2	-6						1	Tb427.05.3270	hypothetical protein conserved	67	-5
1	TvY486_0601290	hypothetical protein conserved fragment	8	-6						1	Tb427.06.1850	quiescin sulfhydryl oxidase	37	-1
1	TvY486_1008240	hypothetical protein conserved	5	-6						1	Tb427.10.8370	hypothetical protein conserved	21	-3
1	TvY486_0301350	hypothetical protein conserved	6	-7						1	Tb427.03.2010	hypothetical protein conserved	66	-6
1	TvY486_0303620	diphthamide synthesis protein putative	7	-7						2	Tb427.03.4340	diphthamide synthesis protein putative	5	-6	31	-13
1	TvY486_0305020	mitochondrial ribosomal protein L3 putative	5	-7						2	Tb427.03.5610	ribosomal protein L3 mitochondrial putative	17	-1	111	-5
1	TvY486_0401430	hypothetical protein conserved	4	-7						2	Tb427.04.1710	hypothetical protein conserved	39	-1	81	-5
1	TvY486_0500570	hypothetical protein conserved	8	-7						2	Tb427.05.980	hypothetical protein conserved	5	-6	65	-9
1	TvY486_0603620	hypothetical protein conserved	3	-7						1	Tb427.06.4190	hypothetical protein conserved	34	6
1	TvY486_0603700	hypothetical protein conserved	3	-7						2	Tb427.06.4270	hypothetical protein conserved	15	-4	100	-16
1	TvY486_1106020	hypothetical protein conserved	3	7						2	Tb427tmp.02.3540	hypothetical protein conserved	7	-22	55	-25
1	TvY486_1106990	3-methylcrotonoyl-CoA carboxylase beta subunit putative	3	-7						1	Tb427tmp.02.4480	3-methylcrotonoyl-CoA carboxylase beta subunit putative	111	-6
1	TvY486_0301810	RNA-binding protein putative fragmentpumillio RNA binding protein 8 putative fragment	3	-8						1	Tb427.03.2470	pumilio RNA binding protein putative	82	0
1	TvY486_0302940	hypothetical protein conserved	9	-8						3	Tb427.03.3540	Nucleoporin	12	-21	82	-25	11	-34
1	TvY486_0304140	hypothetical protein conserved	4	-8						1	Tb427.03.4810	hypothetical protein conserved	41	35
1	TvY486_0400410	geranylgeranyl transferase type II beta subunit putative	9	-8						2	Tb427.04.690	geranylgeranyl transferase type II beta subunit putative	50	-5	25	-16
1	TvY486_0602520	hypothetical protein conserved	7	-8						1	Tb427.06.3030	hypothetical protein conserved	11	-3
1	TvY486_0807100	hypothetical protein conserved	3	-8						1	Tb427.08.7770	hypothetical protein conserved	39	-29
1	TvY486_0906290	hypothetical protein conserved	3	-8						3	Tb427tmp.211.3810	hypothetical protein conserved	9	-5	58	-9	17	-19
1	TvY486_1003300	hypothetical protein conserved	3	-8						2	Tb427.10.3320	hypothetical protein conserved	5	-3	48	-6
1	TvY486_1013260	hypothetical protein conserved fragment	3	-8						1	Tb427.10.13680	lipase domain protein putative	61	-1
1	TvY486_1102720	Golgi reassembly stacking protein GRASP homologue putative	3	-8						1	Tb427tmp.02.0260	Golgi reassembly stacking protein GRASP homologue putative	199	-9
1	TvY486_1108660	RNA polymerase B subunit RPB8 putative	13	-8						2	Tb427tmp.02.5790	RNA polymerase B subunit RPB8 putative	288	-4	9	16
1	TvY486_1112100	hypothetical protein conserved	4	-8						2	Tb427tmp.01.2920	hypothetical protein conserved	11	-28	31	-32
1	TvY486_0404250	dihydrouridine synthase putative	2	-9						2	Tb427.08.7570	tRNA-dihydrouridine synthase 1 putative	5	-32	142	-35
1	TvY486_0800570	40S ribosomal protein S9 putative	178	-9						3	Tb427.10.5610	40S ribosomal protein S9 putative	6	0	176	-4	1628	-8
1	TvY486_0805300	hypothetical protein conserved	5	9						4	Tb427.08.5800	hypothetical protein conserved	5	1	32	-2	6	-29	47	-32
1	TvY486_0900060	Monooxygenase putative	4	-9						2	Tb427tmp.160.0390	Monooxygenase putative	8	-8	10	-20
1	TvY486_0901310	hypothetical protein conserved	4	-9						1	Tb427tmp.160.2450	hypothetical protein conserved	29	-31
1	TvY486_0903720	hypothetical protein conserved	3	9						1	Tb427tmp.211.0730	hypothetical protein conserved	204	-7
1	TvY486_1004510	mRNA capping methyltransferase putative	4	-9						1	Tb427.10.4500	mRNA capping methyltransferase putative	25	-19
1	TvY486_1004560	ARP23 complex subunit putative	7	-9						1	Tb427.10.4540	ARP23 complex subunit putative	98	-15
1	TvY486_1004680	hypothetical protein conserved	9	-9						1	Tb427.10.4670	hypothetical protein conserved	22	-25
1	TvY486_1104390	60S ribosomal protein L18 putative	20	-9						1	Tb427tmp.02.1840	60S ribosomal protein L18 putative	11	-8
1	TvY486_1104860	pyruvate dehydrogenase lipoamide kinase putative	5	-9						1	Tb427tmp.02.2390	pyruvate dehydrogenase lipoamide kinase putative	39	-16
1	TvY486_1108620	hypothetical protein conserved	2	-9						2	Tb427tmp.02.5760	hypothetical protein conserved	14	-6	131	-27
1	TvY486_1108680	protein phosphatase-like protein putative	2	-9						1	Tb427tmp.02.5810	kinetoplastid-specific dual specificity phosphatase putative	77	-8
1	TvY486_1112300	hypothetical protein conserved	9	-9						3	Tb427tmp.01.3085	hypothetical protein conserved	6	13	20	-16	134	-20
1	TvY486_1113040	endonuclease III putative	20	-9						2	Tb427tmp.01.3910	endonuclease III putative	10	-10	53	-13
1	TvY486_1116980	DNA replication licensing factor putative	6	-9						1	Tb427tmp.01.7810	minichromosome maintenance MCM complex subunit putative	65	-35
1	TvY486_1117000	ATP binding protein-like protein putative	6	-9						2	Tb427tmp.01.7830	ATP binding protein-like protein	8	-15	494	-24
1	TvY486_0100040	histone-lysine N-methyltransferase putative DOT1B	16	-10						2	Tb427.01.570	Histone-lysine N-methyltransferase H3 lysine-76 specific	118	-8	5	-15
1	TvY486_0302780	kinesin putative	3	-10						2	Tb427.03.3390	kinesin putative	9	-9	25	-31
1	TvY486_0403420	protein phosphatase 2C putative	7	-10						1	Tb427.04.3680	protein phosphatase 2C putative	67	-4
1	TvY486_0601580	hypothetical protein conserved	4	-10						1	Tb427.06.2090	hypothetical protein conserved	15	-1
1	TvY486_0603250	hypothetical protein conserved	11	10						1	Tb427.06.3770	hypothetical protein conserved	177	-34
1	TvY486_0801410	glutamyl-tRNA synthetase putative	13	10						4	Tb427.06.4590	glutamyl-tRNA synthetase putative	307	13	22	16	5	-22	12	-26
1	TvY486_0801460	hypothetical protein conserved	2	-10						2	Tb427.08.1960	hypothetical protein conserved	12	-7	52	-11
1	TvY486_0802490	Bis5-adenosyl-triphosphatase putative	8	-10						1	Tb427.08.2980	Bis5-adenosyl-triphosphatase putative	94	-3
1	TvY486_0901760	hypothetical protein conserved	10	-10						1	Tb427tmp.160.3550	hypothetical protein conserved	7	-34
1	TvY486_0905290	60S ribosomal protein L27a60S ribosomal protein L2860S ribosomal protein L29	321	-10						2	Tb427tmp.v1.0640	60S ribosomal protein L27a	829	-3	7872	-7
1	TvY486_1007960	hypothetical protein conserved	8	-10						1	Tb427.10.8080	hypothetical protein conserved	120	-6
1	TvY486_1105290	hypothetical protein conserved	2	-10						3	Tb427tmp.02.2780	hypothetical protein conserved	8	-8	5	-17	36	-27
1	TvY486_1106660	hypothetical protein conserved	3	-10						1	Tb427tmp.02.4160	hypothetical protein conserved	33	-20
1	TvY486_1115520	phosphomannose isomerase putative	10	-10						2	Tb427tmp.01.6410	phosphomannose isomerase putative	13	-16	597	-25
1	TvY486_1117570	exosome-associated protein 2 putative	2	-10						1	Tb427tmp.01.8320	exosome-associated protein 2	12	-16
1	TvY486_0201790	hypothetical protein conserved	2	-11						2	Tb427.02.5220	hypothetical protein conserved	13	-28	141	-31
1	TvY486_0402550	hypothetical protein conserved	3	-11						2	Tb427.04.2650	hypothetical protein conserved	16	-5	94	-9
1	TvY486_0403630	hypothetical protein conserved	3	-11						2	Tb427.04.3900	hypothetical protein conserved	84	-6	49	-29
1	TvY486_0502290	hypothetical protein conserved	4	-11						2	Tb427.05.2920	hypothetical protein conserved	7	-26	44	-30
1	TvY486_0802460	hypothetical protein conserved	3	-11						2	Tb427.08.2950	hypothetical protein conserved	7	-2	40	-6
1	TvY486_0900730	hypothetical protein conserved	9	-11						1	Tb427tmp.160.1070	hypothetical protein conserved	6	-33
1	TvY486_0903090	hypothetical protein conserved	19	-11						2	Tb427tmp.v1.0420	hypothetical protein conserved	53	-17	176	-27
1	TvY486_0904650	hypothetical protein conserved	9	-11						1	Tb427tmp.211.1790	TAX-1	97	-4
1	TvY486_1004720	dynein light chain putative	12	-11						1	Tb427.10.4690	dynein light chain putative	173	-25
1	TvY486_1006570	hypothetical protein conserved	6	-11						1	Tb427.10.6600	hypothetical protein conserved	5	-14
1	TvY486_1007520	GTPase activating protein putative	19	11						2	Tb427.10.7680	GTPase activating protein putative	378	-6	8	-18
1	TvY486_1101980	hypothetical protein conserved	3	-11						2	Tb427tmp.46.0007	hypothetical protein conserved	11	-7	91	-10
1	TvY486_1103140	hypothetical protein conserved	8	-11						1	Tb427tmp.02.0590	hypothetical protein conserved	113	-20
1	TvY486_1104320	hypothetical protein conserved	4	11						1	Tb427tmp.02.1750	hypothetical protein conserved	127	-20
1	TvY486_1105640	hypothetical protein conserved	3	-11						2	Tb427tmp.02.3140	hypothetical protein conserved	14	-31	117	-34
1	TvY486_1106890	40S ribosomal protein S21 putative	6	-11						1	Tb427tmp.02.4360	40S ribosomal protein S21 putative	3014	-21
1	TvY486_1106910	hypothetical protein conserved	4	-11						1	Tb427tmp.02.4390	hypothetical protein conserved	90	-21
1	TvY486_1107390	acidocalcisomal pyrophosphatase putative	23	-11						2	Tb427tmp.02.4930	acidocalcisomal pyrophosphatase	8	-2	203	-14
1	TvY486_1107530	hypothetical protein conserved	4	-11						1	Tb427tmp.02.5030	hypothetical protein conserved	43	-24
1	TvY486_1113220	hypothetical protein conserved	2	-11						2	Tb427tmp.01.4080	hypothetical protein conserved	6	-28	79	-31
1	TvY486_0101590	hypothetical protein conserved	7	-12						1	Tb427.01.3410	hypothetical protein conserved	42	-26
1	TvY486_0201440	dolichyl-P-ManMan7GlcNAc2-PP-dolichylalpha6-mannosyltransferase putative fragment	2	-12						1	Tb427.02.4720	dolichyl-P-ManMan7GlcNAc2-PP-dolichylalpha6-ma nn osyltransferaseputative	27	-12
1	TvY486_0301730	hypothetical protein conserved	2	-12						3	Tb427.03.2370	hypothetical protein conserved	33	-1	66	-6	403	-10
1	TvY486_0304300	hypothetical protein conserved	9	-12						1	Tb427.03.4940	hypothetical protein conserved	19	-24
1	TvY486_0400900	ankyrin putative	10	-12						1	Tb427.04.1170	ankyrin putative	102	-24
1	TvY486_0807480	phosphoglycan beta 13 galactosyltransferase putative	7	-12						2	Tb427.08.8090	UDP-Gal or UDP-GlcNAc-dependent glycosyltransferase putative	40	-3	18	-8
1	TvY486_1002830	hypothetical protein conserved	3	-12						2	Tb427.10.2810	hypothetical protein conserved	14	1	205	-3
1	TvY486_1007310	fibrillarin putative	2	-12						1	Tb427.10.7500	fibrillarin	40	-10
1	TvY486_1007370	hypothetical protein conserved	5	-12						1	Tb427.10.7580	hypothetical protein conserved	178	-11
1	TvY486_1008260	ubiquitin-protein ligase putative fragment	2	-12						1	Tb427.10.8390	hypothetical protein conserved	28	0
1	TvY486_1008840	hypothetical protein conserved	2	-12						2	Tb427.10.8990	hypothetical protein conserved	9	-30	56	-34
1	TvY486_1010430	trans-splicing factor putative	7	-12						1	Tb427.10.10700	splicing factor Prp31	166	-10
1	TvY486_1010530	hypothetical protein conserved	5	-12						4	Tb427.10.10780	hypothetical protein conserved	6	-9	13	-14	24	-20	36	-29
1	TvY486_1015440	oxidoreductase-protein putative	3	-12						2	Tb427.10.16040	oxidoreductase-protein putative	5	-14	23	-17
1	TvY486_1105610	DNA repair and recombination protein RAD54 putative	4	-12						2	Tb427tmp.02.3110	DNA repair and recombination protein RAD54 putative	11	-7	145	-10
1	TvY486_1108020	phosphoadenosine phosphosulfate reductase-like protein putative	3	-12						2	Tb427tmp.02.5320	phosphoadenosine phosphosulfate reductase-like protein	8	-26	53	-30
1	TvY486_1108160	hypothetical protein conserved	9	-12						2	Tb427tmp.12.0012	hypothetical protein conserved	6	-17	38	-20
1	TvY486_1108730	DNA repair protein putative fragment	2	-12						1	Tb427tmp.01.0530	DNA repair protein putative	18	-8
1	TvY486_1109440	hypothetical protein conserved	3	-12						3	Tb427tmp.01.0660	hypothetical protein conserved	15	-6	9	-30	80	-33
1	TvY486_1109470	hypothetical protein conserved	2	-12						2	Tb427tmp.01.0690	hypothetical protein conserved	11	-11	70	-16
1	TvY486_1109540	hypothetical protein conserved	16	-12						2	Tb427tmp.01.0780	hypothetical protein conserved	46	-14	231	-18
1	TvY486_1110210	hypothetical protein conserved	2	-12						1	Tb427tmp.01.1360	hypothetical protein conserved	123	-18
1	TvY486_1114730	centrin putative	21	-12						2	Tb427tmp.01.5470	centrin putative	17	-30	165	-34
1	TvY486_0304114	dynamin putative	76	-13						1	Tb427.03.4720	dynamin putative	469	-14
1	TvY486_0402530	ATP-dependent RNA helicase putative	5	-13						2	Tb427.04.2630	ATP-dependent DEADH RNA helicase putative	10	-23	46	-26
1	TvY486_0404130	diphthine synthase putative	9	-13						1	Tb427.04.4650	diphthine synthase putative	80	-12
1	TvY486_0504080	pseudouridylate synthase-like protein putative	5	-13						2	Tb427tmp.160.2000	pseudouridylate synthase putative	20	-4	138	-8
1	TvY486_0600960	hypothetical protein conserved	2	-13						3	Tb427.06.1560	hypothetical protein conserved	7	-10	9	-13	78	-23
1	TvY486_0602460	protein kinase putative	2	-13						1	Tb427.06.2980	protein kinase putative	28	14
1	TvY486_0800740	60S ribosomal protein L7a putative	119	-13						3	Tb427.08.1330	60S ribosomal protein L7a putative	38	-3	45	-8	3443	-19
1	TvY486_0804130	hypothetical protein conserved	2	-13						1	Tb427.08.4670	hypothetical protein conserved	78	-8
1	TvY486_0902380	hypothetical protein conserved	7	13						2	Tb427tmp.v2.0030	hypothetical protein conserved	13	-13	114	-16
1	TvY486_0903840	hypothetical protein conserved	3	-13						1	Tb427tmp.211.0840	hypothetical protein conserved	110	-11
1	TvY486_1014160	hypothetical protein conserved	23	-13						2	Tb427.10.14740	hypothetical protein conserved	203	-16	127	-21
1	TvY486_1100830	hypothetical protein conserved	2	-13						2	Tb427tmp.03.0150	hypothetical protein conserved	11	-10	12	-31
1	TvY486_1110320	aminomethyltransferase putative	2	-13						1	Tb427tmp.01.1440	glycine synthase putative	59	-34
1	TvY486_1112750	FG-GAP repeat protein putativeintergrin alpha chain protein putative	8	-13						2	Tb427tmp.01.3590	FG-GAP repeat protein putative	12	-3	97	-7
1	TvY486_1113370	hypothetical protein conserved fragment	4	-13						1	Tb427tmp.01.4280	hypothetical protein conserved	78	32
1	TvY486_0301860	hypothetical protein conserved	5	-14						3	Tb427.03.2480	hypothetical protein conserved	22	-13	9	-19	32	-23
1	TvY486_0402210	hypothetical protein conserved	4	-14						2	Tb427.04.2360	hypothetical protein conserved	11	-3	101	-6
1	TvY486_0502840	hypothetical protein conserved	5	-14						1	Tb427.05.3370	hypothetical protein	9	-17
1	TvY486_0801280	cytochrome c1 heme protein mitochondrial precursor putative	2	-14						2	Tb427.08.1890	cytochrome c1 heme protein mitochondrial precursor	50	-12	688	-19
1	TvY486_0906820	hypothetical protein conserved fragment	5	-14						2	Tb427tmp.211.4450	hypothetical protein conserved	6	-6	59	-13
1	TvY486_1110360	40S ribosomal protein S27 putative	282	-14						2	Tb427tmp.01.1475	40S ribosomal protein S27 putative	57	-4	8880	-13
1	TvY486_1110460	NUDIX hydrolase putative	8	-14						1	Tb427tmp.01.1570	NUDIX hydrolase conserved	166	-28
1	TvY486_1112550	glycosomal membrane protein putative	2	14						2	Tb427tmp.01.3370	glycosomal membrane protein putative	5	-4	61	-34
1	TvY486_0302680	60S ribosomal protein L13 putative	230	-15						2	Tb427.03.3310	60S ribosomal protein L13 putative	15	-5	1990	-13
1	TvY486_0402520	hypothetical protein conserved	13	-15						1	Tb427.04.2620	hypothetical protein conserved	23	-24
1	TvY486_1005410	40S ribosomal protein S10 putative	98	-15						2	Tb427.10.5370	40S ribosomal protein S10 putative	78	-3	677	-7
1	TvY486_1005490	60S ribosomal protein L24 putative	132	-15						3	Tb427.10.5460	60S ribosomal protein L24 putative	349	-6	3228	-10	6	-23
1	TvY486_1014970	FKBP-type peptidyl-prolyl cis-trans isomerase conservedFKBP-type peptidylprolyl cis-trans isomerase putative	3	-15						2	Tb427.10.15600	FKBP-type peptidyl-prolyl cis-trans isomerase conserved	5	-10	68	-13
1	TvY486_1106550	60S ribosomal protein L28 putative	173	-15						1	Tb427tmp.02.4070	60S ribosomal protein L28 putative	9758	-14
1	TvY486_1108340	hypothetical protein conserved	3	-15						1	Tb427tmp.02.5580	hypothetical protein conserved	30	-33
1	TvY486_1114950	hypothetical protein conserved fragment	4	-15						1	Tb427tmp.01.5700	hypothetical protein conserved	10	-34
1	TvY486_0200178	hypothetical protein conserved	7	-16						1	Tb427.02.1740	hypothetical protein conserved	6	10
1	TvY486_0600460	cysteinyl-tRNA synthetase putative fragment	10	-16						2	Tb427.06.950	cysteinyl-tRNA synthetase putative	49	-7	74	-31
1	TvY486_0600780	hypothetical protein conserved	8	-16						2	Tb427.06.1270	hypothetical protein conserved	40	-3	139	-24
1	TvY486_0601670	co-chaperone putative	16	-16						3	Tb427.06.2170	co-chaperone GrpE putative	5	-7	82	-10	573	-14
1	TvY486_0603900	hypothetical protein conserved	4	-16						2	Tb427.06.4510	hypothetical protein conserved	8	-5	74	-17
1	TvY486_0801480	hypothetical protein conserved	8	-16						2	Tb427.08.1980	hypothetical protein conserved	9	-9	52	-13
1	TvY486_0901520	hypothetical protein conserved	28	-16						1	Tb427tmp.160.3020	hypothetical protein conserved	31	-35
1	TvY486_0906080	ubiquitin-activating enzyme e1 putative	3	-16						1	Tb427tmp.211.3610	ubiquitin-activating enzyme e1 putative	23	-6
1	TvY486_0907260	ubiquitin hydrolase putativecysteine peptidase Clan CA family C19 putative	4	16						1	Tb427tmp.211.4910	ubiquitin carboxyl-terminal hydrolase putative	41	-14
1	TvY486_1004840	hypothetical protein conserved	15	-16						2	Tb427.10.4790	hypothetical protein conserved	33	-6	121	-10
1	TvY486_1007170	40S ribosomal protein S24E putative	159	-16						2	Tb427.10.7340	40S ribosomal protein S24E putative	7	-6	2024	-15
1	TvY486_1007280	RNA-binding protein putativeRBP15	14	-16						1	Tb427.10.7470	RNA-binding protein putative	143	-26
1	TvY486_1007910	hypothetical protein conserved	27	-16						3	Tb427.10.8030	hypothetical protein conserved	16	-11	406	-18	44	-21
1	TvY486_1008890	hypothetical protein conserved	3	-16						1	Tb427.10.9050	hypothetical protein conserved	8	-34
1	TvY486_1008940	hypothetical protein conserved	6	-16						2	Tb427.10.9100	hypothetical protein conserved	6	3	45	-3
1	TvY486_1107130	hypothetical protein conservedpredicted WD40 repeat protein	4	-16						1	Tb427tmp.02.4620	hypothetical protein conserved	253	-9
1	TvY486_0402190	hypothetical protein conserved	8	-17						2	Tb427.04.2340	hypothetical protein conserved	97	25	9	28
1	TvY486_0502310	stress-induced protein sti1 putative	15	-17						3	Tb427.05.2940	stress-induced protein sti1 putative	11	-16	45	-31	451	-34
1	TvY486_0603990	hypothetical protein conserved fragment	10	17						2	Tb427.06.4610	hypothetical protein conserved	5	34	35	-27
1	TvY486_1003940	hypothetical protein conserved	6	-17						1	Tb427.10.3910	hypothetical protein conserved	10	5
1	TvY486_1010400	hypothetical protein conserved	3	17						2	Tb427.10.10680	hypothetical protein conserved	29	-7	10	20
1	TvY486_1011060	hypothetical protein conserved	9	-17						2	Tb427.10.11380	hypothetical protein conserved	10	-15	100	-18
1	TvY486_1104520	hypothetical protein conserved	3	-17						1	Tb427tmp.02.1950	hypothetical protein conserved	200	-14
1	TvY486_1110590	hypothetical protein conserved	3	-17						2	Tb427tmp.01.1670	hypothetical protein conserved	20	-19	133	-25
1	TvY486_1111200	hypothetical protein conserved	2	-17						1	Tb427tmp.01.2120	hypothetical protein conserved	18	-16
1	TvY486_1114440	hypothetical protein conserved	8	-17						1	Tb427tmp.01.5185	hypothetical protein conserved	23	-30
1	TvY486_0101210	coatomer beta subunit putative	7	-18						2	Tb427.01.2570	coatomer beta subunit	33	-20	308	-23
1	TvY486_0101640	hypothetical protein conserved	11	-18						2	Tb427.01.3810	hypothetical protein conserved	17	-28	178	-32
1	TvY486_0200174	hypothetical protein conserved	3	-18						3	Tb427.02.1720	hypothetical protein conserved	26	-5	18	-21	210	-25
1	TvY486_0302160	hypothetical protein conserved	3	-18						1	Tb427.03.2860	hypothetical protein conserved	130	-9
1	TvY486_0305010	hypothetical protein conserved	7	-18						1	Tb427.03.5600	hypothetical protein conserved	48	-14
1	TvY486_0403550	hypothetical protein conserved	2	-18						2	Tb427.04.3830	hypothetical protein conserved	8	-6	212	-14
1	TvY486_0501620	hypothetical protein conserved fragment	15	-18						3	Tb427.05.2220	hypothetical protein conserved	6	-7	76	-11	447	-15
1	TvY486_0503880	hypothetical protein conserved	2	-18						1	Tb427.05.4470	hypothetical protein conserved	86	-30
1	TvY486_0503950	elongation of very long chain fatty acids protein putative	12	-18						1	Tb427.05.4530	fatty acid elongase putative	36	-21
1	TvY486_1003990	ribosomal protein S3a putative	111	-18						1	Tb427.10.3930	40S ribosomal protein S3A putative	4756	-32
1	TvY486_1005500	hypothetical protein conserved	2	18						1	Tb427.10.5470	hypothetical protein conserved	48	-9
1	TvY486_1014110	syntaxin putative	14	-18						2	Tb427.10.14690	syntaxin putative	5	-20	95	-32
1	TvY486_1015130	hypothetical protein conserved	7	-18						1	Tb427.10.15740	hypothetical protein conserved	25	-18
1	TvY486_1102610	hypothetical protein conserved	6	-18						1	Tb427tmp.02.0140	hypothetical protein conserved	100	-8
1	TvY486_1104590	protein kinase putative	14	-18						1	Tb427tmp.02.2050	protein kinase putative	55	22
1	TvY486_1107040	protein kinase putative	4	-18						1	Tb427tmp.02.4530	protein kinase putative	14	-14
1	TvY486_1109360	mitochondrial DEAD box protein putative	10	-18						2	Tb427tmp.01.0610	mitochondrial DEAD box protein	16	-27	118	-30
1	TvY486_1114970	60S ribosomal protein L18a putative	205	-18						2	Tb427.10.3840	60S ribosomal protein L18a putative	47	-24	3589	-34
1	TvY486_1115440	hypothetical protein conserved	5	-18						2	Tb427tmp.01.6340	hypothetical protein conserved	27	-4	30	-14
1	TvY486_0201830	hypothetical protein conserved	5	-19						2	Tb427.02.5260	hypothetical protein conserved	17	-5	159	-9
1	TvY486_0301260	hypothetical protein conserved	4	-19						2	Tb427.03.1940	hypothetical protein conserved	43	-3	100	-13
1	TvY486_0301610	hypothetical protein conserved	8	-19						2	Tb427.03.2240	hypothetical protein conserved	28	33	8	-14
1	TvY486_0302750	hypothetical protein conserved	13	-19						2	Tb427.03.3370	hypothetical protein conserved	22	-2	44	-5
1	TvY486_0302950	hypothetical protein conserved	3	-19						2	Tb427.03.3550	hypothetical protein conserved	11	-11	136	-14
1	TvY486_0303070	RNA-binding protein putative	14	-19						1	Tb427.03.3670	RNA-binding protein putative	15	-33
1	TvY486_0501844	hypothetical protein conserved fragment	4	-19						1	Tb427.05.2470	hypothetical protein conserved	30	-12
1	TvY486_0801730	tryptophanyl-tRNA synthetase putative	4	-19						2	Tb427.08.2240	tryptophanyl-tRNA synthetase putative	20	-22	278	-26
1	TvY486_0805050	hypothetical protein conserved	4	-19						2	Tb427.08.5520	hypothetical protein conserved	8	-4	30	-8
1	TvY486_0901140	hypothetical protein conserved	7	-19						2	Tb427tmp.160.2180	hypothetical protein conserved	8	-14	71	-17
1	TvY486_0905640	hypothetical protein conserved	10	-19						2	Tb427tmp.211.3050	hypothetical protein conserved	5	-27	21	-30
1	TvY486_1007670	hypothetical protein conserved	7	-19						1	Tb427.10.7830	hypothetical protein conserved	21	-17
1	TvY486_1011090	hypothetical protein conserved	7	-19						2	Tb427.10.11420	hypothetical protein conserved	7	-18	55	-21
1	TvY486_1011850	hypothetical protein conserved	2	-19						1	Tb427.10.12150	hypothetical protein conserved	30	-16
1	TvY486_1012080	chaperone protein DNAj putative	2	-19						1	Tb427.10.12380	chaperone protein DNAj putative	105	-23
1	TvY486_1101940	hypothetical protein conserved	2	-19						1	Tb427tmp.46.0010	hypothetical protein conserved	22	-25
1	TvY486_1102580	UDP-N-acetylglucosamine pyrophosphorylase putative	6	-19						1	Tb427tmp.02.0120	UDP-N-acetylglucosamine pyrophosphorylase putative	7	-3
1	TvY486_1105550	hypothetical protein conserved	4	-19						1	Tb427tmp.02.3060	hypothetical protein conserved	15	-28
1	TvY486_1107610	hypothetical protein conserved	2	-19						1	Tb427tmp.02.5080	hypothetical protein conserved	250	-23
1	TvY486_1112020	exosome-associated protein 4 putative	5	-19						2	Tb427tmp.01.2820	exosome-associated protein 4	10	-26	70	-29
1	TvY486_0300270	acyl carrier protein mitochondrial precursor putative	19	-20						1	Tb427.03.860	acyl carrier protein mitochondrial precursor putative	219	-12
1	TvY486_0301550	hypothetical protein conserved	9	-20						2	Tb427.03.2180	hypothetical protein conserved	1211	-2	5	9
1	TvY486_0301660	hypothetical protein conserved	7	-20						2	Tb427.03.2300	hypothetical protein conserved	10	-3	62	-6
1	TvY486_0302830	ADP-ribosylation factor-like protein 3A putative	6	-20						2	Tb427.03.3440	hypothetical protein conserved	17	-2	94	-6
1	TvY486_0302850	hypothetical protein conserved	7	-20						1	Tb427.03.3460	hypothetical protein conserved	78	-35
1	TvY486_0806500	hypothetical protein conserved	3	-20						2	Tb427.08.6900	hypothetical protein conserved	19	-11	29	-15
1	TvY486_0905180	hypothetical protein conservedpredicted WD40 repeat protein	5	-20						2	Tb427tmp.211.2550	hypothetical protein conserved	41	-5	201	-9
1	TvY486_0906140	hypothetical protein conserved	4	-20						1	Tb427tmp.211.3660	hypothetical protein conserved	36	-26
1	TvY486_0907370	DNA polymerase epsilon subunit b putative	4	-20						2	Tb427tmp.244.2820	DNA polymerase epsilon subunit b putative	7	-7	68	-10
1	TvY486_1004730	hypothetical protein conserved	2	-20						1	Tb427.10.4700	hypothetical protein conserved	67	-26
1	TvY486_1013870	hypothetical protein conserved fragment	3	-20						1	Tb427.10.14410	hypothetical protein conserved	83	-5
1	TvY486_1015250	peroxisome assembly protein putative	3	-20						2	Tb427.10.15850	peroxisome assembly protein putative	5	-28	54	-31
1	TvY486_1108430	40S ribosomal protein S14 putative	239	-20						5	Tb427.06.4980	40S ribosomal protein S14	5	2	12	-2	242	-8	2469	-12	7	-18
1	TvY486_1111970	translation initiation factor 2 subunit putative	2	-20						2	Tb427tmp.01.2780	translation initiation factor 2 subunit putative	7	-12	67	-15
1	TvY486_0300650	hypothetical protein conserved	9	-21						2	Tb427.03.1260	hypothetical protein conserved	10	-17	135	-20
1	TvY486_0302860	cytochrome b-domain protein putative	2	-21						2	Tb427.03.3470	cytochrome b5 putative	12	-15	68	-18
1	TvY486_0400830	ribosomal protein L21E 60S putative	28	-21						2	Tb427.04.1100	ribosomal protein L21E 60S putative	12	-2	1715	-12
1	TvY486_0401240	hypothetical protein conserved	2	-21						1	Tb427.04.1550	hypothetical protein conserved	82	-6
1	TvY486_0603380	hypothetical protein conserved	3	-21						1	Tb427.06.3910	hypothetical protein conserved	11	-13
1	TvY486_0805880	hypothetical protein conserved	2	-21						1	Tb427.08.6280	hypothetical protein conserved	28	-6
1	TvY486_0900740	serinethreonine protein kinase putative	3	-21						1	Tb427tmp.160.1090	serinethreonine protein kinase putative	45	-12
1	TvY486_0901650	hypothetical protein conserved	2	-21						2	Tb427tmp.160.3260	hypothetical protein conserved	19	-22	148	-25
1	TvY486_0904150	hypothetical protein conserved fragment	5	-21						1	Tb427tmp.211.1230	hypothetical protein conserved	12	-7
1	TvY486_1002520	hypothetical protein conserved	5	-21						1	Tb427.10.2510	hypothetical protein conserved	44	-32
1	TvY486_1007590	hypothetical protein conserved	3	-21						1	Tb427.10.7750	hypothetical protein conserved	27	-27
1	TvY486_1011990	helicase-like protein putative fragment	2	-21						2	Tb427.10.12310	helicase-like protein	68	-3	44	-8
1	TvY486_0201270	hypothetical protein conserved	2	-22						1	Tb427.02.4480	hypothetical protein conserved	85	-35
1	TvY486_0401940	hypothetical protein conserved	6	-22						2	Tb427.04.2150	hypothetical protein conserved	8	-12	73	-15
1	TvY486_0402810	mitochondrial DNA polymerase I protein A putative fragment	2	-22						2	Tb427.04.2950	mitochondrial DNA polymerase I protein A putative	17	-19	159	-22
1	TvY486_0806720	nucleoporin NUP5457 putative	3	-22						2	Tb427.04.5200	nucleoporin NUP5457 putative	50	-23	68	-27
1	TvY486_0903630	hypothetical protein conserved	10	-22						2	Tb427tmp.211.0610	hypothetical protein conserved	90	-7	23	-11
1	TvY486_0904660	hypothetical protein conserved	18	-22						2	Tb427tmp.211.1800	hypothetical protein conserved	26	-19	77	-24
1	TvY486_0905810	60S ribosomal subunit protein L31 putative	81	-22						5	Tb427tmp.211.3280	60S ribosomal subunit protein L31 putative	5	0	51	-4	502	-17	3690	-21	6	-32
1	TvY486_1002110	hypothetical protein conserved	4	-22						2	Tb427.10.2120	hypothetical protein conserved	5	-5	57	-9
1	TvY486_1004220	hypothetical protein conserved	7	-22						3	Tb427.10.4240	hypothetical protein conserved	15	-21	101	-25	774	-29
1	TvY486_1104380	40S ribosomal protein S12 putative	2	-22						3	Tb427tmp.02.1830	40S ribosomal protein S12	5	7	19	-5	1149	-35
1	TvY486_1112720	vacuolar ATP synthase subunit b putative	24	-22						2	Tb427tmp.01.3560	vacuolar ATP synthase subunit b putative	39	-29	318	-32
1	TvY486_1113710	hypothetical protein conserved fragment	2	-22						1	Tb427tmp.52.0004	hypothetical protein conserved	5	-24
1	TvY486_1114670	hypothetical protein conserved	6	-22						2	Tb427tmp.01.5390	hypothetical protein conserved	9	-18	79	-21
1	TvY486_1117930	hypothetical protein conserved	5	-22						1	Tb427tmp.01.8690	hypothetical protein conserved	86	-23
1	TvY486_0201570	hypothetical protein conserved fragment	4	-23						2	Tb427.02.4980	hypothetical protein conserved	78	-30	63	-34
1	TvY486_0303370	hypothetical protein conserved	3	-23						1	Tb427.03.4140	hypothetical protein conserved	14	-18
1	TvY486_0402540	hypothetical protein conserved fragment	4	-23						2	Tb427.04.2640	hypothetical protein conserved	13	-25	112	-28
1	TvY486_0500990	hypothetical protein conserved	3	-23						1	Tb427.05.1500	hypothetical protein conserved	115	-5
1	TvY486_0502930	hypothetical protein conserved	3	-23						1	Tb427.05.3530	hypothetical protein conserved	98	0
1	TvY486_0603540	hypothetical protein conserved	8	-23						1	Tb427.06.4070	hypothetical protein conserved	229	-34
1	TvY486_0804100	flagellar protofilament ribbon protein putative	11	-23						3	Tb427.08.4640	flagellar protofilament ribbon protein putative	192	-12	657	-16	40	-22
1	TvY486_0805310	mitochondrial carrier protein putative	12	-23						2	Tb427.08.5810	mitochondrial carrier protein putative	67	31	10	34
1	TvY486_0904040	hypothetical protein conserved	2	-23						1	Tb427tmp.211.1040	hypothetical protein conserved	37	-8
1	TvY486_0905910	hypothetical protein conserved	2	23						2	Tb427tmp.211.3390	hypothetical protein conserved	7	-10	65	-13
1	TvY486_0907190	hypothetical protein conserved fragment	3	-23						1	Tb427tmp.211.4820	hypothetical protein conserved	12	13
1	TvY486_1012670	vacuolar protein sorting complex subunit putativeVps16 putative	5	-23						1	Tb427.10.13020	vacuolar protein sorting complex subunit putative	98	-7
1	TvY486_1106350	hypothetical protein conserved fragment	6	-23						1	Tb427tmp.02.3800	hypothetical protein conserved	46	-5
1	TvY486_1106510	eukaryotic release factor 3 putative	11	-23						1	Tb427tmp.02.4030	eukaryotic release factor 3 putative	175	-33
1	TvY486_1112480	hypothetical protein conserved fragment	6	-23						2	Tb427tmp.01.3290	hypothetical protein conserved	39	-16	263	-20
1	TvY486_1116120	hypothetical protein conserved	2	-23						1	Tb427tmp.01.6950	hypothetical protein conserved	12	27
1	TvY486_0804110	hypothetical protein conserved	2	24						1	Tb427.08.4650	hypothetical protein conserved	6	-15
1	TvY486_0806250	hypothetical protein conserved	7	-24						1	Tb427.08.6640	hypothetical protein conserved	189	-19
1	TvY486_0901350	ribosomal protein S7 putative	188	-24						2	Tb427tmp.160.2550	ribosomal protein S7 putative	5	-1	30	-4
1	TvY486_0902930	60S ribosomal protein L11 putative	4	-24						4	Tb427tmp.160.5590	60S ribosomal protein L11 putative	6	15	18	-16	1159	-25	7	-34
1	TvY486_0903880	hypothetical protein conserved fragment	2	-24						2	Tb427tmp.211.0870	hypothetical protein conserved	17	-11	75	-22
1	TvY486_1012640	hypothetical protein conserved	2	-24						1	Tb427.10.12990	hypothetical protein conserved	84	-25
1	TvY486_1105070	hypothetical protein conserved	6	-24						2	Tb427tmp.02.2560	hypothetical protein conserved	26	-13	92	-17
1	TvY486_1108070	hypothetical protein conserved	2	-24						2	Tb427tmp.02.5390	mRNA processing protein putative	16	-25	110	-28
1	TvY486_1116410	hypothetical protein conserved	2	-24						2	Tb427tmp.01.7220	hypothetical protein conserved	56	-1	68	-5
1	TvY486_0303650	hypothetical protein conserved	4	-25						1	Tb427.03.4370	hypothetical protein conserved	54	-10
1	TvY486_0501080	hypothetical protein conserved	3	25						2	Tb427.05.1600	hypothetical protein conserved	10	-15	100	-19
1	TvY486_1004660	hypothetical protein conserved	6	-25						1	Tb427.10.4640	EIF3-interacting protein putative	453	-15
1	TvY486_1010870	procyclic form surface glycoprotein putative	6	-25						1	Tb427.10.11220	procyclic form surface glycoprotein	5	-10
1	TvY486_1104660	hypothetical protein conserved	4	-25						2	Tb427tmp.02.2120	nucleoporin 48	8	-6	47	-9
1	TvY486_1108860	hypothetical protein conserved	2	-25						2	Tb427tmp.01.0430	hypothetical protein conserved	9	-4	61	-7
1	TvY486_0101280	hypothetical protein conserved	4	-26						2	Tb427.01.2970	hypothetical protein conserved	5	-25	62	-28
1	TvY486_0201300	hypothetical protein conserved	2	-26						1	Tb427.02.4520	hypothetical protein conserved	132	-9
1	TvY486_0301570	hypothetical protein conserved	2	-26						2	Tb427.03.2200	hypothetical protein conserved	27	-13	6	-17
1	TvY486_0301740	hypothetical protein conserved	5	-26						2	Tb427.03.2380	hypothetical protein conserved	21	-10	43	-14
1	TvY486_0401500	hypothetical protein conserved	8	-26						1	Tb427.04.1780	hypothetical protein conserved	39	-8
1	TvY486_0503900	hypothetical protein conserved	2	-26						3	Tb427.05.4490	hypothetical protein conserved	74	-3	17	23	41	-28
1	TvY486_0600980	polynucleotide kinase 3-phosphatase putative	10	-26						3	Tb427.06.1580	polynucleotide kinase 3-phosphatase putative	49	-4	5	-14	18	-17
1	TvY486_0601470	spliceosome-associated protein putative	7	-26						1	Tb427.06.2000	spliceosome-associated protein putative	66	35
1	TvY486_0602610	chaperone protein DNAj putative	5	-26						2	Tb427.06.3120	chaperone protein DNAj putative	8	-8	6	-32
1	TvY486_0603930	3-hydroxy-3-methylglutaryl-CoA reductase putative	3	-26						1	Tb427.06.4540	3-hydroxy-3-methylglutaryl-CoA reductase putative	18	-33
1	TvY486_0803840	ARP23 complex subunit putative	3	-26						1	Tb427.08.4410	ARP23 complex subunit putative	54	-11
1	TvY486_0903210	nascent polypeptide associated complex subunit putative	89	-26						2	Tb427tmp.211.0130	nascent polypeptide associated complex subunit putative	5	5	4382	-17
1	TvY486_0906900	kinetoplastid membrane protein putative	6	-26						2	Tb427tmp.211.4512	kinetoplastid membrane protein KMP-11	10	-16	72	-35
1	TvY486_1007620	protein kinase putative	3	-26						1	Tb427.10.7780	mitogen-activated protein kinase 1 putative	127	-17
1	TvY486_1009290	hypothetical protein conserved	3	-26						2	Tb427.10.9370	hypothetical protein conserved	5	-27	58	-30
1	TvY486_1010860	hypothetical protein conserved fragment	6	-26						2	Tb427.10.11210	hypothetical protein conserved	7	-4	29	-9
1	TvY486_1100760	hypothetical protein conserved	3	-26						2	Tb427tmp.03.0210	hypothetical protein conserved	9	-6	185	-9
1	TvY486_1100960	ABC transporter putative	3	-26						1	Tb427tmp.03.0030	ABC transporter putative	8	-10
1	TvY486_1103470	hypothetical protein conserved	12	-26						1	Tb427tmp.02.0865	hypothetical protein	16	-31
1	TvY486_1108740	hypothetical protein conserved	9	-26						3	Tb427tmp.01.0510	hypothetical protein conserved	5	-16	15	-21	88	-25
1	TvY486_1116000	hypothetical protein conserved	4	-26						1	Tb427tmp.01.6830	hypothetical protein conserved	6	-13
1	TvY486_0200580	ARP23 complex subunit putative	2	-27						2	Tb427.02.2900	ARP23 complex subunit putative	8	-25	83	-28
1	TvY486_0400180	snoRNP protein GAR1 putative	5	-27						1	Tb427.04.470	snoRNP protein GAR1 putative	291	-32
1	TvY486_0402040	glycosyltransferase ALG2 putative fragment	10	-27						2	Tb427.04.2230	glycosyltransferase ALG2 putative	5	-17	63	-20
1	TvY486_1000250	RNA-binding regulatory protein fragment	2	-27						2	Tb427.10.310	pumillioPUF RNA binding protein 3	25	-17	111	-21
1	TvY486_1008950	hypothetical protein conserved	9	-27						3	Tb427.10.9110	hypothetical protein conserved	12	-12	11	-23	175	-26
1	TvY486_1012550	hypothetical protein conserved	5	-27						1	Tb427.10.12900	hypothetical protein conserved	63	-18
1	TvY486_1101820	T-complex protein 1 beta subunit putative	13	-27						3	Tb427tmp.42.0003	T-complex protein 1 beta subunit putative	6	-10	240	-22	802	-26
1	TvY486_1103780	hypothetical protein conserved	9	-27						1	Tb427tmp.02.1110	hypothetical protein conserved	130	-12
1	TvY486_1104750	hypothetical protein conserved	7	-27						1	Tb427tmp.02.2250	hypothetical protein conserved	8	-34
1	TvY486_1109870	hypothetical protein conserved	3	-27						2	Tb427tmp.01.1110	hypothetical protein conserved	10	-23	140	-26
1	TvY486_0201090	hypothetical protein conserved	5	-28						3	Tb427.02.4150	hypothetical protein conserved	6	-11	23	-17	30	-23
1	TvY486_0301250	hypothetical protein conserved	4	-28						1	Tb427.03.1930	hypothetical protein conserved	49	-2
1	TvY486_0500380	hypothetical protein conserved	2	-28						2	Tb427.05.780	hypothetical protein conserved	10	-24	90	-27
1	TvY486_0602260	vacuolar assembly protein vps41 putative fragment	2	-28						2	Tb427.06.2770	vacuolar assembly protein vps41 putative	14	0	128	-3
1	TvY486_0807630	hypothetical protein conserved fragment	2	-28						3	Tb427.04.4110	hypothetical protein conserved	6	-22	11	-26	5	-30
1	TvY486_1003050	hypothetical protein conserved fragment	2	-28						1	Tb427.10.3010	hypothetical protein conserved	20	31
1	TvY486_1006980	chromatin assembly factor 1 subunit B putative	2	-28						2	Tb427.10.7050	chromatin assembly factor 1 subunit B putative	9	-15	82	-19
1	TvY486_1100160	hypothetical protein conserved fragment	3	-28						1	Tb427tmp.03.0860	hypothetical protein conserved	93	-21
1	TvY486_1110830	60S ribosomal protein L29 putative	3	-28						4	Tb427tmp.01.1790	60S ribosomal protein L29 putative	9	8	8	14	254	-15	3594	-20
1	TvY486_1116110	hypothetical protein conserved	5	-28						1	Tb427tmp.01.6940	hypothetical protein conserved	18	9
1	TvY486_0503930	hypothetical protein conserved	3	-29						1	Tb427.05.4510	hypothetical protein conserved	133	-23
1	TvY486_0800850	hypothetical protein conserved	14	-29						2	Tb427.08.1430	hypothetical protein conserved	6	-19	81	-22
1	TvY486_0902390	hypothetical protein conserved	4	-29						1	Tb427tmp.160.4640	hypothetical protein conserved	13	-18
1	TvY486_0903690	isopentenyl-diphosphate delta-isomerase putativeisomerase putative	2	-29						1	Tb427tmp.211.0700	isopentenyl-diphosphate delta-isomerase putative	21	-32
1	TvY486_1000780	hypothetical protein	11	-29						2	Tb427.10.780	hypothetical protein conserved	27	-18	264	-21
1	TvY486_1003310	hypothetical protein conserved	14	-29						1	Tb427.10.3330	hypothetical protein conserved	27	-14
1	TvY486_1012320	hypothetical protein conserved	3	-29						2	Tb427.10.12670	hypothetical protein conserved	5	-14	168	-22
1	TvY486_1104420	hypothetical protein conserved	3	-29						1	Tb427tmp.02.1880	hypothetical protein conserved	100	-17
1	TvY486_1114990	hypothetical protein conserved	8	-29						1	Tb427tmp.01.5740	hypothetical protein conserved	24	-14
1	TvY486_1117020	hypothetical protein conserved	5	-29						2	Tb427tmp.01.3870	hypothetical protein conserved	6	-2	56	-6
1	TvY486_1117540	DEADDEAH box helicase putative	2	-29						2	Tb427tmp.01.8290	ATP-dependent DEADH RNA helicase putative	7	-11	87	-30
1	TvY486_0201660	GTP binding protein putative	6	-30						1	Tb427.02.5060	GTP binding protein putative	6	-7
1	TvY486_0300040	hypothetical protein conserved in T. vivax fragment	5	-30						1	Tb427.03.670	hypothetical protein	18	-14
1	TvY486_0301520	protein phosphatase 2C putative	5	-30						2	Tb427.03.2150	protein phosphatase 2C putative	5	-5	193	-15
1	TvY486_0400800	V-type ATPase A subunit putative	5	-30						1	Tb427.04.1080	V-type ATPase A subunit putative	10	-14
1	TvY486_0600760	hypothetical protein conserved	6	-30						1	Tb427.06.1250	hypothetical protein conserved	101	-24
1	TvY486_0602750	hypothetical protein conserved	9	-30						2	Tb427.06.3250	hypothetical protein conserved	9	-6	42	-9
1	TvY486_0604130	hypothetical protein conserved	7	-30						2	Tb427.06.4760	hypothetical protein conserved	14	-2	109	-5
1	TvY486_0903380	60S ribosomal protein L10 putative	201	-30						2	Tb427tmp.211.0110	60S ribosomal protein L10 putative	23	-7	12997	-26
1	TvY486_1005470	RNA editing complex protein MP61 putative	2	-30						3	Tb427.10.5440	RNA-editing complex protein	13	-12	7	-28	70	-32
1	TvY486_1011070	60S ribosomal protein L6 putative	13	-30						3	Tb427.10.11390	60S ribosomal protein L6 putative	25	-19	564	-23	5469	-27
1	TvY486_1011590	syntaxin putativevesicle-associated membrane protein putative	3	-30						2	Tb427.10.11980	QA-SNARE protein putative	5	-2	20	-6
1	TvY486_1102090	hypothetical protein conserved	6	-30						1	Tb427tmp.18.0018	hypothetical protein conserved	26	-24
1	TvY486_1104820	hypothetical protein conserved	2	-30						2	Tb427tmp.02.2350	paraflagellar rod component putative	19	-5	144	-9
1	TvY486_0300240	flap endonuclease-1 FEN-1 putative fragment	4	-31						1	Tb427.03.830	flap endonuclease-1 FEN-1 putative	109	-32
1	TvY486_0301940	cytochrome c oxidase copper chaperone putative fragment	2	-31						1	Tb427.03.2650	cytochrome c oxidase copper chaperone putative	213	-31
1	TvY486_0600770	proteasome beta-1 subunit putative	3	-31						2	Tb427.06.1260	proteasome beta-1 subunit putative	16	-20	474	-32
1	TvY486_0600900	hypothetical protein conserved	2	-31						1	Tb427.06.1480	hypothetical protein conserved	131	-28
1	TvY486_0601420	glycosyltransferase family 28 protein putative	6	-31						2	Tb427.06.1960	glycosyltransferase family 28 protein putative	5	-7	36	-14
1	TvY486_0902660	hypothetical protein conserved	2	-31						2	Tb427tmp.160.5100	hypothetical protein conserved	23	-23	214	-26
1	TvY486_1000380	hypothetical protein conserved	3	-31						3	Tb427.10.420	hypothetical protein conserved	16	-18	6	-24	83	-27
1	TvY486_1003770	hypothetical protein conserved fragment	2	-31						1	Tb427.10.3750	hypothetical protein conserved	44	-4
1	TvY486_1010900	hypothetical protein conserved	10	-31						1	Tb427.10.11250	hypothetical protein conserved	117	-19
1	TvY486_1012560	hypothetical protein conserved fragment	5	-31						1	Tb427.10.12910	hypothetical protein conserved	20	19
1	TvY486_1014250	ADPATP carrier protein 1 mitochondrial precursor putative	2	-31						1	Tb427.10.14840	mitochondrial carrier protein putative	910	-30
1	TvY486_1101650	hypothetical protein conserved	5	-31						1	Tb427tmp.55.0008	hypothetical protein conserved	97	-6
1	TvY486_1101830	cation transporter protein putative	3	-31						1	Tb427tmp.42.0002	cation transporter protein putative	64	-6
1	TvY486_1113960	hypothetical protein conserved	2	-31						1	Tb427tmp.01.4700	hypothetical protein conserved	72	-5
1	TvY486_1117130	Hypothetical protein putative	3	-31						1	Tb427tmp.01.7900	hypothetical protein conserved	6	34
1	TvY486_0400110	cell differentiation protein putative	2	-32						1	Tb427.04.410	CAF 40	163	-15
1	TvY486_0403740	chaperone protein DNAj putative	4	-32						2	Tb427.08.8310	chaperone protein DNAj putative	10	-11	152	-14
1	TvY486_0503110	hypothetical protein conserved	5	-32						2	Tb427.05.3690	hypothetical protein conserved	11	-9	78	-13
1	TvY486_0503370	hypothetical protein conserved	5	-32						2	Tb427.05.3910	small nuclear RNA-activating protein	5	-29	30	-32
1	TvY486_0802910	hypothetical protein conserved	2	-32						2	Tb427.08.3490	hypothetical protein conserved	31	-16	19	-34
1	TvY486_1005690	hypothetical protein conserved	7	-32						2	Tb427.10.5640	hypothetical protein conserved	10	-28	103	-31
1	TvY486_1108670	calmodulin putative	6	-32						2	Tb427tmp.02.5800	calmodulin putative	75	-26	33	-31
1	TvY486_1110340	nascent polypeptide associated complex alpha subunit putative	207	-32						1	Tb427tmp.01.1465	nascent polypeptide associated complex alpha subunit putative	3477	-27
1	TvY486_1112090	hypothetical protein conserved	4	-32						2	Tb427tmp.01.2910	hypothetical protein conserved	28	-12	223	-16
1	TvY486_1112490	hypothetical protein conserved	4	-32						1	Tb427tmp.01.3300	hypothetical protein conserved	6	-26
1	TvY486_0301710	hypothetical protein conserved	3	-33						1	Tb427.03.2350	hypothetical protein conserved	28	-18
1	TvY486_0602120	hypothetical protein conserved	5	-33						1	Tb427.06.2620	hypothetical protein conserved	24	-19
1	TvY486_0905470	hypothetical protein conserved	2	-33						1	Tb427tmp.211.2860	hypothetical protein conserved	31	-22
1	TvY486_0907400	rRNA processing protein putative	5	-33						2	Tb427tmp.244.2790	rRNA processing protein putative	9	-9	36	-13
1	TvY486_1004370	hypothetical protein conservedprotocatechuate 45-dioxygenase-like protein	4	-33						1	Tb427.10.5750	hypothetical protein conserved	14	-12
1	TvY486_1004580	elongation factor 2 putative fragment	46	-33						2	Tb427.10.4560	elongation factor 2	6	-9	2447	-28
1	TvY486_1107600	hypothetical protein conserved	15	-33						1	Tb427tmp.02.5070	hypothetical protein conserved	325	-12
1	TvY486_1110290	hypothetical protein conserved	2	-33						1	Tb427tmp.01.1410	hypothetical protein conserved	67	-27
1	TvY486_1115870	hypothetical protein conserved	4	-33						1	Tb427tmp.01.6700	hypothetical protein conserved	47	7
1	TvY486_0300560	hypothetical protein conserved	9	-34						2	Tb427.03.1170	hypothetical protein conserved	5	-20	26	-23
1	TvY486_0301700	peroxin-2 putativeglycosome import protein gim1 putative	6	-34						1	Tb427.03.2340	peroxin-2	18	-17
1	TvY486_0503890	paraflagellar rod component par4 putative	7	-34						2	Tb427.05.4480	paraflagellar rod component par4 putative	67	-21	912	-29
1	TvY486_0601960	hypothetical protein conserved	2	34						1	Tb427.06.2470	hypothetical protein conserved	10	13
1	TvY486_0906410	hypothetical protein conserved	2	-34						1	Tb427tmp.211.3930	hypothetical protein conserved	11	23
1	TvY486_0907440	hypothetical protein conserved	12	-34						1	Tb427tmp.244.2750	hypothetical protein conserved	10	-16
1	TvY486_1005880	protein kinase putativeOTHER NEK familyHsNEK1-like	45	-34						1	Tb427.10.5940	protein kinase putative	5	-34
1	TvY486_1008020	hypothetical protein conserved	15	-34						1	Tb427.10.8140	hypothetical protein conserved	379	-28
1	TvY486_1008080	hypothetical protein conserved	4	-34						3	Tb427.10.8200	hypothetical protein conserved	21	-5	56	-9	59	-19
1	TvY486_1109150	katanin putativeserine peptidase Clan SJ family S16 putative	3	-34						2	Tb427tmp.01.0200	katanin putative	20	-11	78	-15
1	TvY486_1111700	40S ribosomal protein SA putative	6	-34						4	Tb427tmp.01.2680	40S ribosomal protein SA putative	5	-23	70	-26	972	-30	9006	-34
1	TvY486_0302610	hypothetical protein conserved fragment	2	-35						1	Tb427.03.3250	hypothetical protein conserved	87	21
1	TvY486_0906150	hypothetical protein conservedpredicted zinc finger protein	2	-35						3	Tb427tmp.211.3670	hypothetical protein conserved	9	-16	5	-20	116	-23
1	TvY486_1004810	hypothetical protein conserved	18	-35						2	Tb427.10.4760	hypothetical protein conserved	10	-20	70	-35
1	TvY486_1005640	hypothetical protein conserved	4	-35						1	Tb427.10.5580	hypothetical protein conserved	5	-32
1	TvY486_1012380	hypothetical protein conserved	2	-35						2	Tb427.10.12720	hypothetical protein conserved	11	-30	40	-35
1	TvY486_1013460	hypothetical protein conserved fragment	7	-35						1	Tb427.10.13910	hypothetical protein conserved	86	-10
1	TvY486_1114140	guide RNA binding protein putative	14	-35						1	Tb427tmp.01.4860	mitochondrial RNA binding protein 2	25	-4
1	TvY486_1115620	hypothetical protein conserved	3	-35						1	Tb427tmp.01.6490	hypothetical protein conserved	5	-20
